# Supplementary material for: hGRAD: A versatile “one-fits-all” system to acutely deplete RNA binding proteins from condensates
Source: J Cell Biol. 2023 Dec 18;223(2):e202304030. doi: 10.1083/jcb.202304030 (PMC10726014; doi:10.1083/jcb.202304030)
Supplement: Table S1 — lists the integration of DESeq2, IRFinder, and iCLIP2. [file JCB_202304030_TableS1.xlsx]

## Sheet: Legend
Table S1: Integration Nascent-seq. Genes with significant changes in expression (adjusted P-value > 0.05) upon rapid depletion of SRSF5 at the timepoints T2, T8 and T16, quantified with DESeq2. Information on 60710 genes. Number of SRSF5 binding sites per transcript were derived from iCLIP2 data. Changes in intron retention (IR) were quantified using IRFinder.

## Sheet: Integration Nascent-seq
Gene.name	padj_T2	lfc_shrink_T2	T2_regulation	padj_T8	lfc_shrink_T8	T8_regulation	padj_T16	lfc_shrink_T16	T16_regulation	ensemblID	gene_biotype	binding_sites	gene_length	normalized_binding_sites	bins_norm	delta_IRratio_T2	delta_IRratio_T8	delta_IRratio_T16
TSPAN6	0.999961	0.0157163	not_significant	0.338861	0.236323	not_significant	0.686576	0.111477	not_significant	ENSG00000000003	protein_coding	0		0	No binding
TNMD	1	0	not_significant	1	0	not_significant	1	0	not_significant	ENSG00000000005	protein_coding	0		0	No binding
DPM1	0.999961	0.000764074	not_significant	0.901451	0.0331725	not_significant	0.972818	-0.0166428	not_significant	ENSG00000000419	protein_coding	23	23689	0.970915	Bound
SCYL3	0.999961	0.0548923	not_significant	0.0134812	0.506731	up	0.745635	0.100134	not_significant	ENSG00000000457	protein_coding	1	44637	0.0224029	Lowly bound
C1orf112	0.999961	0.0579556	not_significant	0.0854953	0.334626	not_significant	0.951203	-0.0266013	not_significant	ENSG00000000460	protein_coding	0		0	No binding
FGR	1	-0.00429498	not_significant	1	-0.0107641	not_significant	1	0.00835672	not_significant	ENSG00000000938	protein_coding	0		0	No binding
CFH	1	-0.0180621	not_significant	0.46573	0.121993	not_significant	0.919002	0.0207884	not_significant	ENSG00000000971	protein_coding	0		0	No binding
FUCA2	0.999961	0.00197283	not_significant	0.727814	-0.0738762	not_significant	0.847663	0.0655809	not_significant	ENSG00000001036	protein_coding	47	16880	2.78436	Highly bound
GCLC	0.999961	-0.00789021	not_significant	0.226988	0.245614	not_significant	0.314407	0.244875	not_significant	ENSG00000001084	protein_coding	9	119630	0.075232	Lowly bound
NFYA	0.4103	0.180489	not_significant	0.455351	-0.149956	not_significant	0.871665	-0.0587952	not_significant	ENSG00000001167	protein_coding	5	27032	0.184966	Bound
STPG1	0.999961	0.03815	not_significant	0.00611501	0.642095	up	0.758694	0.0980797	not_significant	ENSG00000001460	protein_coding	0		0	No binding
NIPAL3	0.999961	0.0155529	not_significant	0.00563522	0.602286	up	0.917493	-0.0419764	not_significant	ENSG00000001461	protein_coding	0		0	No binding
LAS1L	0.999961	-0.014793	not_significant	0.123879	-0.278906	not_significant	0.87068	-0.056652	not_significant	ENSG00000001497	protein_coding	112	22194	5.04641	Highly bound		0.288939
ENPP4	1	0.00103732	not_significant	1	-0.00145218	not_significant	1	0.00381902	not_significant	ENSG00000001561	protein_coding	0		0	No binding
SEMA3F	0.999961	-0.00424518	not_significant	0.713325	-0.0839228	not_significant	0.393135	0.216094	not_significant	ENSG00000001617	protein_coding	0		0	No binding
CFTR	0.999961	-0.00866306	not_significant	0.71539	0.07091	not_significant	0.844945	-0.0381857	not_significant	ENSG00000001626	protein_coding	0		0	No binding
ANKIB1	0.999961	0.022834	not_significant	0.11909	0.318706	not_significant	0.968085	0.0147758	not_significant	ENSG00000001629	protein_coding	15	155151	0.09668	Lowly bound
CYP51A1	1	0	not_significant	1	0	not_significant	1	0	not_significant	ENSG00000001630	protein_coding	0		0	No binding
KRIT1	1	-0.00368267	not_significant	1	-0.0254476	not_significant	1	-0.0017533	not_significant	ENSG00000001631	protein_coding	28	47198	0.593245	Bound
RAD52	0.999961	0.00593876	not_significant	0.961538	0.0115824	not_significant	0.883492	-0.0543053	not_significant	ENSG00000002016	protein_coding	46	77977	0.589918	Bound
MYH16	1	-0.00685994	not_significant	1	-0.0019982	not_significant	1	0.0105708	not_significant	ENSG00000002079	transcribed_unitary_pseudogene	0		0	No binding
BAD	0.999961	0.0179408	not_significant	0.949933	0.0175134	not_significant	0.943337	0.0301778	not_significant	ENSG00000002330	protein_coding	0		0	No binding
LAP3	0.999961	-0.0219893	not_significant	0.765496	-0.0671383	not_significant	0.777736	0.0914339	not_significant	ENSG00000002549	protein_coding	1	30781	0.0324876	Lowly bound
CD99	1	0.00549898	not_significant	0.996228	-0.000447821	not_significant	0.820893	0.0433835	not_significant	ENSG00000002586	protein_coding	0		0	No binding
CD99	1	0.000531963	not_significant	1	0.0424475	not_significant	1	0.0134853	not_significant	ENSG00000002586	protein_coding	0		0	No binding
HS3ST1	1	0	not_significant	1	0	not_significant	1	0	not_significant	ENSG00000002587	protein_coding	0		0	No binding
AOC1	1	0	not_significant	1	0	not_significant	1	0	not_significant	ENSG00000002726	protein_coding	0		0	No binding
WNT16	1	-0.00276532	not_significant	1	-0.0157047	not_significant	1	-0.0104728	not_significant	ENSG00000002745	protein_coding	0		0	No binding
HECW1	0.853765	-0.0802585	not_significant	0.156529	0.284462	not_significant	0.979718	-0.0122479	not_significant	ENSG00000002746	protein_coding	0		0	No binding
MAD1L1	1	0	not_significant	1	0	not_significant	1	0	not_significant	ENSG00000002822	protein_coding	282	417451	0.675528	Bound
LASP1	0.921527	-0.0806748	not_significant	0.295671	-0.195737	not_significant	0.0687889	-0.360601	not_significant	ENSG00000002834	protein_coding	54	51912	1.04022	Bound
SNX11	0.999961	0.0640424	not_significant	0.636917	0.10099	not_significant	0.951533	0.0266041	not_significant	ENSG00000002919	protein_coding	0		0	No binding
TMEM176A	1	0	not_significant	1	0	not_significant	1	0	not_significant	ENSG00000002933	protein_coding	0		0	No binding
M6PR	0.999961	0.000547258	not_significant	0.0661333	-0.370577	not_significant	0.36432	-0.220193	not_significant	ENSG00000003056	protein_coding	61	9593	6.3588	Highly bound
KLHL13	0.523359	-0.128002	not_significant	0.829302	0.0574548	not_significant	0.328228	-0.239322	not_significant	ENSG00000003096	protein_coding	48	219528	0.218651	Bound
CYP26B1	0.999961	-0.000814453	not_significant	0.817491	-0.0554833	not_significant	0.556681	0.162931	not_significant	ENSG00000003137	protein_coding	17	18801	0.904207	Bound
ICA1	1	-0.0149187	not_significant	1	-0.0346153	not_significant	1	-0.0479759	not_significant	ENSG00000003147	protein_coding	0		0	No binding
DBNDD1	0.862923	0.0673316	not_significant	0.0313046	0.551251	up	0.0027306	0.806556	up	ENSG00000003249	protein_coding	0		0	No binding
ALS2	0.7007	0.110455	not_significant	0.384943	0.171814	not_significant	0.415076	0.198973	not_significant	ENSG00000003393	protein_coding	1	80636	0.0124014	Lowly bound
CASP10	0.473484	0.127393	not_significant	0.00039318	0.870789	up	0.112348	0.416656	not_significant	ENSG00000003400	protein_coding	0		0	No binding
CFLAR	0.999961	0.00629791	not_significant	0.489674	-0.139325	not_significant	0.985306	-0.00899091	not_significant	ENSG00000003402	protein_coding	3	60584	0.049518	Lowly bound
TFPI	8.08416e-05	-0.764018	down	0.236232	-0.225521	not_significant	0.653024	-0.126701	not_significant	ENSG00000003436	protein_coding	24	101531	0.236381	Bound
NDUFAF7	0.999961	0.00461045	not_significant	0.847092	-0.0468409	not_significant	0.832586	-0.0727705	not_significant	ENSG00000003509	protein_coding	3	21773	0.137785	Bound
RBM5	0.995174	0.069632	not_significant	0.792389	-0.0558403	not_significant	0.77525	-0.0891536	not_significant	ENSG00000003756	protein_coding	52	30114	1.72677	Bound
MTMR7	1	-0.00838065	not_significant	1	-0.0243179	not_significant	1	-0.0284762	not_significant	ENSG00000003987	protein_coding	0		0	No binding
SLC7A2	0.0877011	-0.373244	not_significant	0.0104723	-0.499604	down	0.00238038	-0.603014	down	ENSG00000003989	protein_coding	40	73486	0.544321	Bound
ARF5	0.999961	0.00331823	not_significant	0.36209	-0.205674	not_significant	0.867278	0.0605716	not_significant	ENSG00000004059	protein_coding	2	3361	0.595061	Bound
SARM1	0.972332	0.0652036	not_significant	0.0332423	-0.451079	down	0.857345	0.0640661	not_significant	ENSG00000004139	protein_coding	1	39694	0.0251927	Lowly bound
POLDIP2	0.999961	0.000825307	not_significant	0.0899689	-0.358159	not_significant	0.760356	-0.0969677	not_significant	ENSG00000004142	protein_coding	39	10346	3.76957	Highly bound
PLXND1	0.999961	0.0178744	not_significant	0.731522	-0.0752627	not_significant	0.156824	0.310138	not_significant	ENSG00000004399	protein_coding	219	51644	4.24057	Highly bound			0.407726
AK2	0.999961	-0.0549626	not_significant	0.518222	-0.128199	not_significant	0.64173	-0.128258	not_significant	ENSG00000004455	protein_coding	208	73057	2.84709	Highly bound
CD38	1	0.00803172	not_significant	1	0.0721463	not_significant	1	0.0232102	not_significant	ENSG00000004468	protein_coding	0		0	No binding
FKBP4	0.999961	0.00949899	not_significant	0.00103328	-0.701867	down	0.381445	-0.219789	not_significant	ENSG00000004478	protein_coding	120	10471	11.4602	Highly bound
KDM1A	0.999961	0.00589294	not_significant	0.558051	0.125999	not_significant	0.985342	-0.00886447	not_significant	ENSG00000004487	protein_coding	49	64247	0.762682	Bound	0.225524		0.259615
RBM6	0.999961	0.0255283	not_significant	0.430705	0.157548	not_significant	0.895101	0.0514092	not_significant	ENSG00000004534	protein_coding	38	160039	0.237442	Bound
CAMKK1	0.000562567	-0.721865	down	1.36792e-09	-1.15296	down	0.310218	-0.241058	not_significant	ENSG00000004660	protein_coding	129	34577	3.7308	Highly bound
RECQL	0.999961	0.00490106	not_significant	0.641821	0.0964495	not_significant	0.926583	-0.0364321	not_significant	ENSG00000004700	protein_coding	14	32759	0.427363	Bound
VPS50	0.999961	0.0392846	not_significant	0.163806	0.278639	not_significant	0.926583	0.0322054	not_significant	ENSG00000004766	protein_coding	0		0	No binding		0.2
HSPB6	0.999961	0.0125659	not_significant	0.80801	0.0625184	not_significant	0.839067	0.061954	not_significant	ENSG00000004776	protein_coding	0		0	No binding
ARHGAP33	0.565853	0.112361	not_significant	0.00969778	0.618844	up	0.00253041	0.743495	up	ENSG00000004777	protein_coding	0		0	No binding
NDUFAB1	0.999961	-0.00484534	not_significant	0.43922	-0.162906	not_significant	0.793399	-0.0871251	not_significant	ENSG00000004779	protein_coding	16	15355	1.04201	Bound
PDK4	0.0460474	-0.462244	down	0.0996699	-0.33759	not_significant	0.00316339	-0.630551	down	ENSG00000004799	protein_coding	0		0	No binding
SLC22A16	1	-0.000108866	not_significant	1	0.0105347	not_significant	1	-0.000507469	not_significant	ENSG00000004809	protein_coding	0		0	No binding
ZMYND10	0.999961	0.00469812	not_significant	0.845518	-0.0493838	not_significant	0.440727	-0.177703	not_significant	ENSG00000004838	protein_coding	0		0	No binding
ABCB5	1	-0.0205969	not_significant	1	-0.0808797	not_significant	0.412345	-0.0898051	not_significant	ENSG00000004846	protein_coding	0		0	No binding
ARX	1	0.00115305	not_significant	1	-0.000972133	not_significant	1	-0.000485194	not_significant	ENSG00000004848	protein_coding	0		0	No binding
SLC25A13	0.999961	-0.0418092	not_significant	0.323453	0.223727	not_significant	0.647223	0.141889	not_significant	ENSG00000004864	protein_coding	44	201928	0.217899	Bound
ST7	0.999961	-0.0032918	not_significant	0.135943	0.342466	not_significant	0.781387	0.0920736	not_significant	ENSG00000004866	protein_coding	3	276866	0.0108356	Lowly bound		0.188725
CDC27	0.999961	0.0423671	not_significant	0.177903	0.26097	not_significant	0.993854	0.00578638	not_significant	ENSG00000004897	protein_coding	57	71720	0.794757	Bound
SLC4A1	1	0.00283604	not_significant	1	0.0124434	not_significant	1	0.0100901	not_significant	ENSG00000004939	protein_coding	0		0	No binding
CALCR	1	0	not_significant	1	0	not_significant	1	0	not_significant	ENSG00000004948	protein_coding	0		0	No binding
HCCS	0.999961	0.0205604	not_significant	0.357953	-0.181152	not_significant	0.830423	-0.0724473	not_significant	ENSG00000004961	protein_coding	21	11778	1.78299	Bound
DVL2	0.999961	0.0405345	not_significant	0.561606	-0.124564	not_significant	0.83159	-0.0748621	not_significant	ENSG00000004975	protein_coding	109	9205	11.8414	Highly bound
PRSS22	1	-0.00566419	not_significant	1	0.0421535	not_significant	1	0.0191493	not_significant	ENSG00000005001	protein_coding	0		0	No binding
UPF1	0.999961	0.0208974	not_significant	0.413162	-0.172698	not_significant	0.952603	0.0177954	not_significant	ENSG00000005007	protein_coding	197	36299	5.42715	Highly bound		0.242936	0.14996
SKAP2	0.999961	-0.0342095	not_significant	0.00386286	0.630426	up	0.788152	0.0898878	not_significant	ENSG00000005020	protein_coding	0		0	No binding
SLC25A5	0.999961	0.00536465	not_significant	0.0368403	-0.552775	down	0.781518	-0.0879649	not_significant	ENSG00000005022	protein_coding	28	2920	9.58904	Highly bound
MCUB	0.999961	-0.0066533	not_significant	0.221815	0.285723	not_significant	0.636608	0.136683	not_significant	ENSG00000005059	protein_coding	0		0	No binding
HOXA11	0.082355	0.513245	not_significant	0.783044	0.0689102	not_significant	0.0797715	0.478925	not_significant	ENSG00000005073	protein_coding	0		0	No binding
POLR2J	0.999961	0.00188761	not_significant	0.144779	-0.337867	not_significant	0.878614	-0.0567396	not_significant	ENSG00000005075	protein_coding	15	5790	2.59067	Highly bound
DHX33	0.999961	0.000427036	not_significant	0.667182	-0.0893896	not_significant	0.993854	0.00433936	not_significant	ENSG00000005100	protein_coding	85	28149	3.01965	Highly bound
MEOX1	1.93114e-14	-1.47085	down	1.5289e-08	-1.07771	down	6.65789e-16	-1.51174	down	ENSG00000005102	protein_coding	31	21567	1.43738	Bound
THSD7A	1	0.00143833	not_significant	1	0.0269606	not_significant	1	0.0125136	not_significant	ENSG00000005108	protein_coding	0		0	No binding
LIG3	0.999961	0.000253468	not_significant	0.806436	-0.0541325	not_significant	0.823996	0.0719861	not_significant	ENSG00000005156	protein_coding	7	29250	0.239316	Bound		0.201513
RPAP3	0.986456	0.0628511	not_significant	0.936366	-0.0189395	not_significant	0.98731	-0.00778019	not_significant	ENSG00000005175	protein_coding	37	44813	0.825653	Bound
ACSM3	0.999961	-0.00755311	not_significant	0.85478	0.0439488	not_significant	0.705542	0.0828342	not_significant	ENSG00000005187	protein_coding	0		0	No binding
REXO5	0.999961	0.0369334	not_significant	0.155661	0.29896	not_significant	0.433328	0.202267	not_significant	ENSG00000005189	protein_coding	0		0	No binding
CIAPIN1	0.999961	0.012576	not_significant	0.919036	0.0244733	not_significant	0.91628	0.0423791	not_significant	ENSG00000005194	protein_coding	50	19360	2.58264	Highly bound
SPPL2B	0.999961	0.00520063	not_significant	0.504481	-0.15063	not_significant	0.874967	-0.0576517	not_significant	ENSG00000005206	protein_coding	67	26192	2.55803	Highly bound
FAM214B	0.195438	-0.322479	not_significant	0.801082	-0.0638687	not_significant	0.794431	-0.0861985	not_significant	ENSG00000005238	protein_coding	0		0	No binding
COPZ2	1	0.0177389	not_significant	1	0.137561	not_significant	0.76322	0.0461982	not_significant	ENSG00000005243	protein_coding	0		0	No binding
PRKAR2B	1	9.87387e-05	not_significant	1	-0.0891667	not_significant	1	-0.0512157	not_significant	ENSG00000005249	protein_coding	0		0	No binding
MSL3	0.999961	0.016949	not_significant	0.386591	-0.171344	not_significant	0.708152	-0.111351	not_significant	ENSG00000005302	protein_coding	15	17595	0.852515	Bound
CREBBP	0.999961	0.0564307	not_significant	0.429066	0.150623	not_significant	0.988991	0.00500615	not_significant	ENSG00000005339	protein_coding	230	155673	1.47746	Bound
TSPOAP1	1	0.00921064	not_significant	1	0.00340644	not_significant	1	0.0197489	not_significant	ENSG00000005379	protein_coding	0		0	No binding
MPO	1	0	not_significant	1	0	not_significant	1	0	not_significant	ENSG00000005381	protein_coding	0		0	No binding
PON1	0.86522	-0.0279553	not_significant	0.0281504	-1.20342	down	0.0105828	-1.73425	down	ENSG00000005421	protein_coding	0		0	No binding
GCFC2	0.999961	0.0317266	not_significant	0.661194	0.0938111	not_significant	0.521578	0.166893	not_significant	ENSG00000005436	protein_coding	14	58990	0.237328	Bound
WDR54	1	-0.00152672	not_significant	1	-0.000171849	not_significant	1	-0.00565872	not_significant	ENSG00000005448	protein_coding	0		0	No binding
CROT	1	-0.00100124	not_significant	1	-0.00807306	not_significant	1	0.000283851	not_significant	ENSG00000005469	protein_coding	0		0	No binding
ABCB4	1	0.00148542	not_significant	1	0.0151271	not_significant	1	0.00719351	not_significant	ENSG00000005471	protein_coding	0		0	No binding
KMT2E	0.999961	0.0140259	not_significant	0.112302	0.305757	not_significant	0.473935	-0.18007	not_significant	ENSG00000005483	protein_coding	16	100183	0.159708	Bound
RHBDD2	0.999961	-0.0551234	not_significant	0.0796495	-0.362148	not_significant	0.0730777	-0.407925	not_significant	ENSG00000005486	protein_coding	13	46325	0.280626	Bound
SOX8	1	0.00154948	not_significant	1	-0.00108063	not_significant	1	-0.000509494	not_significant	ENSG00000005513	protein_coding	0		0	No binding
IBTK	0.999961	-0.0463769	not_significant	0.91905	-0.0230389	not_significant	0.78781	-0.0873959	not_significant	ENSG00000005700	protein_coding	20	77772	0.257162	Bound
ZNF195	0.999961	0.00882043	not_significant	0.798616	0.0538873	not_significant	0.959084	0.0221692	not_significant	ENSG00000005801	protein_coding	125	39962	3.12797	Highly bound	0.163894
MYCBP2	0.999961	0.0163929	not_significant	0.777523	0.0652395	not_significant	0.953739	0.0278775	not_significant	ENSG00000005810	protein_coding	274	282396	0.970269	Bound
FBXL3	0.999961	0.0396476	not_significant	0.662785	-0.0895368	not_significant	0.845785	-0.0657029	not_significant	ENSG00000005812	protein_coding	8	34598	0.231227	Bound
ITGAL	1	-0.000430469	not_significant	1	-0.0294821	not_significant	1	-0.0342674	not_significant	ENSG00000005844	protein_coding	0		0	No binding
PDK2	0.999961	-0.0503933	not_significant	0.982857	0.00641027	not_significant	0.891296	-0.0520955	not_significant	ENSG00000005882	protein_coding	0		0	No binding
ITGA3	0.82614	-0.0944187	not_significant	0.453856	-0.142806	not_significant	0.98092	-0.00982154	not_significant	ENSG00000005884	protein_coding	76	34514	2.202	Bound
ZFX	0.999961	-0.0380958	not_significant	0.8518	-0.0433115	not_significant	0.752579	-0.0970538	not_significant	ENSG00000005889	protein_coding	61	67083	0.909321	Bound
LAMP2	0.999961	0.0308951	not_significant	0.669438	0.0927216	not_significant	0.948009	0.0284506	not_significant	ENSG00000005893	protein_coding	7	41539	0.168516	Bound
ITGA2B	0.999961	0.0298346	not_significant	0.00456666	0.788151	up	0.0374151	0.607769	up	ENSG00000005961	protein_coding	0		0	No binding
ASB4	1	-0.0038543	not_significant	1	-0.0145258	not_significant	1	-9.96772e-05	not_significant	ENSG00000005981	protein_coding	0		0	No binding
GDE1	0.999961	-0.0165409	not_significant	0.177167	-0.264946	not_significant	0.229821	-0.274342	not_significant	ENSG00000006007	protein_coding	4	20457	0.195532	Bound
REX1BD	0.999961	-0.0386969	not_significant	0.438477	-0.170826	not_significant	0.940604	0.0314782	not_significant	ENSG00000006015	protein_coding	0		0	No binding
CRLF1	0.999961	0.00673287	not_significant	0.946799	0.0191894	not_significant	0.255248	0.312311	not_significant	ENSG00000006016	protein_coding	0		0	No binding
OSBPL7	0.848979	0.0689201	not_significant	0.153766	0.3344	not_significant	3.74929e-05	1.06253	up	ENSG00000006025	protein_coding	0		0	No binding
TMEM98	1	-0.0023981	not_significant	1	0.00807155	not_significant	1	-0.00041902	not_significant	ENSG00000006042	protein_coding	0		0	No binding
YBX2	0.999961	-0.0158101	not_significant	0.96392	-0.0107168	not_significant	0.949871	0.0184486	not_significant	ENSG00000006047	protein_coding	0		0	No binding
KRT33A	1	0	not_significant	1	0	not_significant	1	0	not_significant	ENSG00000006059	protein_coding	0		0	No binding
MAP3K14	0.300059	-0.215446	not_significant	0.52719	-0.121552	not_significant	0.965685	-0.0185788	not_significant	ENSG00000006062	protein_coding	98	53920	1.81751	Bound
ABCC8	1	-4.93617e-05	not_significant	1	-0.00286802	not_significant	1	0.0105423	not_significant	ENSG00000006071	protein_coding	0		0	No binding
CACNG3	0.43551	-0.0529686	not_significant	0.288804	-0.254711	not_significant	0.697306	-0.087259	not_significant	ENSG00000006116	protein_coding	0		0	No binding
TMEM132A	0.999961	0.0196337	not_significant	0.338097	-0.211854	not_significant	0.744461	0.102912	not_significant	ENSG00000006118	protein_coding	98	12697	7.71836	Highly bound
AP2B1	0.999961	0.00560903	not_significant	0.152913	0.300904	not_significant	0.799134	0.0857119	not_significant	ENSG00000006125	protein_coding	60	148364	0.404411	Bound
TAC1	1	0	not_significant	1	0	not_significant	1	0	not_significant	ENSG00000006128	protein_coding	0		0	No binding
ZNF263	0.999961	-0.00242407	not_significant	0.041018	-0.46706	down	0.576697	-0.151875	not_significant	ENSG00000006194	protein_coding	22	37602	0.585075	Bound
CX3CL1	1	0.00191342	not_significant	1	-0.0137736	not_significant	1	0.0127826	not_significant	ENSG00000006210	protein_coding	0		0	No binding
SPATA20	0.999961	-0.00181678	not_significant	0.935929	0.0241714	not_significant	0.22849	0.336309	not_significant	ENSG00000006282	protein_coding	12	12795	0.937866	Bound
CACNA1G	0.999961	0.0340861	not_significant	5.11992e-07	1.33278	up	0.00080687	0.930754	up	ENSG00000006283	protein_coding	0		0	No binding
TNFRSF12A	0.999961	-0.00696558	not_significant	0.0377025	-0.587106	down	0.805386	0.0814156	not_significant	ENSG00000006327	protein_coding	58	3939	14.7245	Highly bound
DLX6	1	0	not_significant	1	0	not_significant	1	0	not_significant	ENSG00000006377	protein_coding	0		0	No binding
MAP3K9	0.999961	0.00585251	not_significant	0.102486	0.330952	not_significant	0.74132	0.103472	not_significant	ENSG00000006432	protein_coding	0		0	No binding
RALA	0.999961	-0.0113946	not_significant	0.471384	0.165315	not_significant	0.982519	0.0110891	not_significant	ENSG00000006451	protein_coding	4	84642	0.0472579	Lowly bound
BAIAP2L1	0.999961	-0.029131	not_significant	0.104218	0.351581	not_significant	0.801609	0.0848324	not_significant	ENSG00000006453	protein_coding	84	109418	0.767698	Bound
KDM7A	0.999961	0.0431719	not_significant	4.06662e-06	1.03497	up	0.202112	0.319936	not_significant	ENSG00000006459	protein_coding	0		0	No binding
ETV1	1	-0.00194384	not_significant	1	0.017193	not_significant	1	0.00370796	not_significant	ENSG00000006468	protein_coding	0		0	No binding
AGK	0.999961	0.0272097	not_significant	0.307667	0.223558	not_significant	0.916111	0.043126	not_significant	ENSG00000006530	protein_coding	0		0	No binding
ALDH3B1	1.69621e-05	-1.01973	down	0.00456666	-0.643231	down	0.0169539	-0.572041	down	ENSG00000006534	protein_coding	6	20705	0.289785	Bound
TTC22	1	0.00694471	not_significant	1	0.0804155	not_significant	1	0.0233031	not_significant	ENSG00000006555	protein_coding	0		0	No binding
PHTF2	0.999961	0.000496238	not_significant	0.156529	0.300576	not_significant	0.842667	0.0703747	not_significant	ENSG00000006576	protein_coding	15	158712	0.0945108	Lowly bound
CCL26	1	-0.00475018	not_significant	1	-0.0169588	not_significant	1	0.0163391	not_significant	ENSG00000006606	protein_coding	0		0	No binding
FARP2	0.999961	0.0100701	not_significant	0.26086	0.225982	not_significant	0.493689	0.178729	not_significant	ENSG00000006607	protein_coding	4	138599	0.0288602	Lowly bound
USH1C	0.147528	-0.312623	not_significant	0.790201	-0.0586737	not_significant	0.0200267	-0.454815	down	ENSG00000006611	protein_coding	8	50522	0.158347	Bound
GGCT	0.999961	0.0223742	not_significant	0.3363	-0.229216	not_significant	0.498965	-0.181798	not_significant	ENSG00000006625	protein_coding	1	8224	0.121595	Lowly bound
DBF4	0.999961	0.00544036	not_significant	0.969412	-0.0104173	not_significant	0.842651	-0.0692015	not_significant	ENSG00000006634	protein_coding	2	33326	0.0600132	Lowly bound
TBXA2R	0.152684	-0.388905	not_significant	0.00732527	-0.674904	down	0.0101435	-0.674592	down	ENSG00000006638	protein_coding	17	12335	1.37819	Bound
IFRD1	0.975487	-0.0386908	not_significant	0.0317263	0.718458	up	0.109859	0.551334	not_significant	ENSG00000006652	protein_coding	28	58050	0.482343	Bound		0.102264
LGALS14	1	0	not_significant	1	0	not_significant	1	0	not_significant	ENSG00000006659	protein_coding	0		0	No binding
COX10	0.999961	0.0042472	not_significant	0.814983	0.0585661	not_significant	0.866455	-0.0613715	not_significant	ENSG00000006695	protein_coding	3	139182	0.0215545	Lowly bound
GTF2IRD1	0.866238	-0.0826207	not_significant	0.842772	0.0468977	not_significant	0.842667	0.0704215	not_significant	ENSG00000006704	protein_coding	115	148815	0.772772	Bound
PAF1	0.999961	0.0436425	not_significant	0.211202	-0.297003	not_significant	0.750658	-0.0995399	not_significant	ENSG00000006712	protein_coding	54	5344	10.1048	Highly bound		0.200909	0.160909
VPS41	0.999961	0.0432595	not_significant	0.00123553	0.702708	up	0.401386	0.215392	not_significant	ENSG00000006715	protein_coding	8	209432	0.0381986	Lowly bound
ARHGAP44	0.999961	-0.0298696	not_significant	0.770584	-0.0739423	not_significant	0.02954	-0.70179	down	ENSG00000006740	protein_coding	0		0	No binding
ELAC2	0.999961	-0.048018	not_significant	0.26408	-0.209517	not_significant	0.569382	-0.148126	not_significant	ENSG00000006744	protein_coding	224	25797	8.68318	Highly bound
SCIN	1	-0.00814463	not_significant	1	-0.0307911	not_significant	1	0.00260016	not_significant	ENSG00000006747	protein_coding	0		0	No binding
ARSD	1	-0.00263656	not_significant	1	-0.00929647	not_significant	1	0.00614225	not_significant	ENSG00000006756	protein_coding	0		0	No binding
PNPLA4	0.999961	-0.00812277	not_significant	0.923821	0.0237234	not_significant	0.995448	0.00275271	not_significant	ENSG00000006757	protein_coding	1	29493	0.0339064	Lowly bound
MYH13	1	0.000120178	not_significant	1	-0.00219157	not_significant	1	0.00436568	not_significant	ENSG00000006788	protein_coding	0		0	No binding
ADIPOR2	0.999961	0.0277331	not_significant	0.200729	0.275993	not_significant	0.902633	0.0552635	not_significant	ENSG00000006831	protein_coding	20	100105	0.19979	Bound
CDKL3	1	0	not_significant	1	0	not_significant	1	0	not_significant	ENSG00000006837	protein_coding	0		0	No binding
UPP2	0.999961	-0.00207212	not_significant	0.77633	0.0582367	not_significant	0.59069	0.0894864	not_significant	ENSG00000007001	protein_coding	0		0	No binding
PRSS21	0.999961	-0.0170238	not_significant	0.055843	-0.456257	not_significant	0.815761	-0.0773103	not_significant	ENSG00000007038	protein_coding	157	9125	17.2055	Highly bound
MARK4	0.397161	0.182403	not_significant	0.00922375	0.510563	up	0.0308999	0.447993	up	ENSG00000007047	protein_coding	0		0	No binding
PROM1	1	0.00123362	not_significant	1	0.0198973	not_significant	1	0.0167026	not_significant	ENSG00000007062	protein_coding	0		0	No binding
CCDC124	0.999961	-0.00510709	not_significant	0.0649987	-0.415666	not_significant	0.810941	-0.0793576	not_significant	ENSG00000007080	protein_coding	28	10976	2.55102	Highly bound
CEACAM21	1	-0.000129427	not_significant	1	-0.00108097	not_significant	1	0.00569685	not_significant	ENSG00000007129	protein_coding	0		0	No binding
PAFAH1B1	0.999961	0.00546754	not_significant	0.314808	0.205073	not_significant	0.990133	-0.00507468	not_significant	ENSG00000007168	protein_coding	37	92406	0.400407	Bound
NOS2	1	9.44138e-05	not_significant	1	-0.0148728	not_significant	1	-0.00287645	not_significant	ENSG00000007171	protein_coding	0		0	No binding
DNAH9	1	0.000192407	not_significant	1	0.0358378	not_significant	1	-0.0164786	not_significant	ENSG00000007174	protein_coding	0		0	No binding
KIAA0100	0.999961	-0.00953889	not_significant	0.0580034	-0.340755	not_significant	0.542342	-0.15478	not_significant	ENSG00000007202	protein_coding	407	31015	13.1227	Highly bound		0.270892
SLC13A2	1	-0.00134715	not_significant	1	-0.0114793	not_significant	1	-0.00565795	not_significant	ENSG00000007216	protein_coding	0		0	No binding
GAS7	0.999961	-0.0147167	not_significant	0.315226	-0.233747	not_significant	0.957618	0.0179808	not_significant	ENSG00000007237	protein_coding	0		0	No binding
TRAPPC6A	0.882601	-0.0660835	not_significant	0.80499	-0.0623711	not_significant	0.868157	0.0599962	not_significant	ENSG00000007255	protein_coding	0		0	No binding
MATK	0.977121	-0.0496486	not_significant	6.68401e-05	-1.07307	down	0.56188	-0.160114	not_significant	ENSG00000007264	protein_coding	162	24160	6.7053	Highly bound
CEACAM7	1	0.00227088	not_significant	1	0.0146139	not_significant	1	0.00386012	not_significant	ENSG00000007306	protein_coding	0		0	No binding
CD79B	1	0	not_significant	1	0	not_significant	1	0	not_significant	ENSG00000007312	protein_coding	0		0	No binding
SCN4A	0.999961	-0.00263812	not_significant	3.24293e-08	1.21033	up	0.00049444	0.805247	up	ENSG00000007314	protein_coding	0		0	No binding
ST7L	0.999961	0.00774032	not_significant	0.910556	0.0260592	not_significant	0.743215	-0.0982406	not_significant	ENSG00000007341	protein_coding	19	97308	0.195256	Bound
TKTL1	1	-0.00167678	not_significant	1	0.0345231	not_significant	1	0.0105606	not_significant	ENSG00000007350	protein_coding	0		0	No binding
PAX6	0.999961	-0.0159711	not_significant	0.80461	-0.0580796	not_significant	0.230891	-0.275607	not_significant	ENSG00000007372	protein_coding	7	33284	0.210311	Bound
RPUSD1	0.999961	-0.00316194	not_significant	0.466209	-0.121457	not_significant	0.984538	-0.00454574	not_significant	ENSG00000007376	protein_coding	21	3424	6.13318	Highly bound
RHBDF1	0.999961	-0.0179788	not_significant	0.677411	0.104504	not_significant	0.561194	0.158544	not_significant	ENSG00000007384	protein_coding	16	18297	0.87446	Bound
LUC7L	0.999961	0.024039	not_significant	0.952118	0.0161329	not_significant	0.743215	0.101589	not_significant	ENSG00000007392	protein_coding	107	40495	2.6423	Highly bound
CACNA2D2	1	0.0115603	not_significant	1	0.0882542	not_significant	1	0.0615592	not_significant	ENSG00000007402	protein_coding	0		0	No binding
BAIAP3	0.865803	0.0352833	not_significant	0.0904869	0.578444	not_significant	0.0128597	1.23372	up	ENSG00000007516	protein_coding	0		0	No binding
TSR3	0.999961	-0.0107477	not_significant	0.017663	-0.747316	down	0.575654	-0.145656	not_significant	ENSG00000007520	protein_coding	23	2672	8.60778	Highly bound
PIGQ	0.999961	-0.00837245	not_significant	0.986436	-0.00753824	not_significant	0.962506	0.0195443	not_significant	ENSG00000007541	protein_coding	30	17142	1.75009	Bound
CRAMP1	0.999961	-0.0150794	not_significant	0.44239	0.180113	not_significant	0.764525	0.0953756	not_significant	ENSG00000007545	protein_coding	4	65584	0.0609905	Lowly bound
TEAD3	0.999961	0.0270223	not_significant	0.931918	0.0208997	not_significant	0.648745	0.127566	not_significant	ENSG00000007866	protein_coding	18	23480	0.76661	Bound
SELE	1	-0.000112276	not_significant	1	-0.000954958	not_significant	1	0.00408429	not_significant	ENSG00000007908	protein_coding	0		0	No binding
DNAJC11	0.999961	-0.0281359	not_significant	0.237976	-0.214171	not_significant	0.604904	-0.134975	not_significant	ENSG00000007923	protein_coding	269	67757	3.97007	Highly bound
FMO3	1	0.00217045	not_significant	1	-0.00166939	not_significant	1	0.0087743	not_significant	ENSG00000007933	protein_coding	0		0	No binding
MYLIP	0.999961	0.00161388	not_significant	0.98189	-0.00569658	not_significant	0.854274	0.0647653	not_significant	ENSG00000007944	protein_coding	0		0	No binding
NOX1	1	-0.0022436	not_significant	1	0.0243471	not_significant	1	0.0012413	not_significant	ENSG00000007952	protein_coding	0		0	No binding
E2F2	0.738236	-0.108934	not_significant	0.0178257	-0.431927	down	0.18913	-0.278945	not_significant	ENSG00000007968	protein_coding	37	24791	1.49248	Bound
PSMB1	0.999961	0.00454281	not_significant	0.935929	-0.0191422	not_significant	0.741148	-0.102006	not_significant	ENSG00000008018	protein_coding	41	18225	2.24966	Bound
SYN1	1	-2.41339e-05	not_significant	1	0.0185785	not_significant	1	0.00858392	not_significant	ENSG00000008056	protein_coding	0		0	No binding
JARID2	0.999961	-0.0567078	not_significant	0.212876	0.272454	not_significant	0.986317	0.00483374	not_significant	ENSG00000008083	protein_coding	31	275745	0.112423	Lowly bound
CDKL5	0.339066	0.209925	not_significant	4.86341e-09	1.26216	up	0.0461482	0.476499	up	ENSG00000008086	protein_coding	2	228047	0.00877012	Lowly bound
CAMK1G	0.0152882	0.953664	up	3.57155e-09	1.98969	up	3.33032e-09	2.00444	up	ENSG00000008118	protein_coding	0		0	No binding
CDK11A	0.999961	0.00264108	not_significant	0.0321194	-1.27873	down	0.416926	-0.11153	not_significant	ENSG00000008128	protein_coding	0		0	No binding
NADK	0.999961	-0.0169529	not_significant	0.904857	-0.0289675	not_significant	0.948009	-0.0282403	not_significant	ENSG00000008130	protein_coding	327	29226	11.1887	Highly bound
TFAP2B	1	0	not_significant	1	0	not_significant	1	0	not_significant	ENSG00000008196	protein_coding	0		0	No binding
TFAP2D	1	-0.000112276	not_significant	1	-0.000954958	not_significant	1	0.00408429	not_significant	ENSG00000008197	protein_coding	0		0	No binding
DLEC1	0.999961	-0.0231288	not_significant	0.531401	0.134542	not_significant	0.902633	0.0338314	not_significant	ENSG00000008226	protein_coding	0		0	No binding
CYTH3	0.999961	-0.0243085	not_significant	0.435175	0.15935	not_significant	0.963729	-0.0201451	not_significant	ENSG00000008256	protein_coding	63	110869	0.568238	Bound
ADAM22	0.999961	0.0431831	not_significant	0.0298489	0.465427	up	0.491743	0.183178	not_significant	ENSG00000008277	protein_coding	0		0	No binding
SYPL1	0.999961	-0.00424267	not_significant	0.478504	0.153907	not_significant	0.974322	0.0163583	not_significant	ENSG00000008282	protein_coding	13	22074	0.588928	Bound
CYB561	0.999961	-0.027708	not_significant	0.211448	-0.242113	not_significant	0.987068	0.00832261	not_significant	ENSG00000008283	protein_coding	35	14075	2.48668	Highly bound
SPAG9	0.999961	-0.00401613	not_significant	0.317921	0.203004	not_significant	0.93323	0.0340561	not_significant	ENSG00000008294	protein_coding	101	158692	0.636453	Bound
CELSR3	0.999961	0.00507385	not_significant	0.878267	-0.0380084	not_significant	0.876086	0.0553652	not_significant	ENSG00000008300	protein_coding	9	26447	0.340303	Bound
AASS	1	-0.000113177	not_significant	1	0.0087175	not_significant	1	-0.000447434	not_significant	ENSG00000008311	protein_coding	0		0	No binding
PLEKHG6	0.0424916	-0.872474	down	0.791406	-0.0668657	not_significant	0.959084	0.0197206	not_significant	ENSG00000008323	protein_coding	0		0	No binding
SS18L2	0.999961	0.0145355	not_significant	0.587572	-0.114361	not_significant	0.917883	-0.0410917	not_significant	ENSG00000008324	protein_coding	6	13275	0.451977	Bound
MPND	0.921527	0.0620785	not_significant	0.973924	-0.00950164	not_significant	0.569071	0.159268	not_significant	ENSG00000008382	protein_coding	0		0	No binding
MGST1	0.999961	-0.0141948	not_significant	0.684739	-0.0913173	not_significant	0.141636	-0.356771	not_significant	ENSG00000008394	protein_coding	10	262118	0.0381508	Lowly bound
CRY1	0.999961	0.00591445	not_significant	0.0431746	-0.442022	down	0.920565	0.040942	not_significant	ENSG00000008405	protein_coding	16	102466	0.156149	Bound
PGLYRP1	1	-0.000134434	not_significant	1	0.0146979	not_significant	1	-0.000515546	not_significant	ENSG00000008438	protein_coding	0		0	No binding
NFIX	0.869812	0.0676186	not_significant	3.40286e-05	1.01953	up	2.26987e-17	1.97005	up	ENSG00000008441	protein_coding	0		0	No binding
ST3GAL1	0.128568	-0.370529	not_significant	0.126377	-0.320498	not_significant	0.702851	-0.115355	not_significant	ENSG00000008513	protein_coding	19	117093	0.162264	Bound
MMP25	0.995442	0.0237471	not_significant	0.811267	0.0507952	not_significant	0.312507	0.161968	not_significant	ENSG00000008516	protein_coding	0		0	No binding
IL32	0.999961	0.00141853	not_significant	0.462865	0.172561	not_significant	1.0681e-05	1.84515	up	ENSG00000008517	protein_coding	0		0	No binding
PKD1	0.999961	-0.0363157	not_significant	0.663169	-0.103978	not_significant	0.928651	0.0366266	not_significant	ENSG00000008710	protein_coding	581	47189	12.3122	Highly bound		0.463618
MAPK8IP2	0.999961	-0.00213201	not_significant	0.576334	0.132317	not_significant	0.92709	0.0307607	not_significant	ENSG00000008735	protein_coding	0		0	No binding
MED24	0.999961	0.0332321	not_significant	0.727782	-0.0761768	not_significant	0.881785	0.0546786	not_significant	ENSG00000008838	protein_coding	169	42119	4.01244	Highly bound		0.377514
RHOBTB2	0.297798	-0.228966	not_significant	0.0398134	-0.466675	down	0.257818	-0.292679	not_significant	ENSG00000008853	protein_coding	7	32783	0.213525	Bound
HEATR5B	0.999961	0.0124086	not_significant	0.861288	0.0414298	not_significant	0.642226	-0.131214	not_significant	ENSG00000008869	protein_coding	21	115960	0.181097	Bound
SEC62	0.999961	0.0454114	not_significant	0.928766	0.0218653	not_significant	0.844884	-0.0661258	not_significant	ENSG00000008952	protein_coding	20	31739	0.63014	Bound
RPS20	0.999961	0.00921545	not_significant	0.0138297	-0.640773	down	0.379901	-0.240208	not_significant	ENSG00000008988	protein_coding	33	7287	4.52861	Highly bound
CSDE1	0.999961	0.0163351	not_significant	0.815349	-0.0464091	not_significant	0.992359	2.18523e-05	not_significant	ENSG00000009307	protein_coding	225	41764	5.38741	Highly bound
UBE3C	0.999961	-0.0185492	not_significant	0.79925	0.0731684	not_significant	0.942654	-0.0377688	not_significant	ENSG00000009335	protein_coding	129	130460	0.988809	Bound
REV3L	0.999961	-0.0179979	not_significant	0.371705	0.190378	not_significant	0.957618	0.021758	not_significant	ENSG00000009413	protein_coding	101	184688	0.546868	Bound
TENM1	0.999961	-0.00923953	not_significant	0.980025	-0.00568443	not_significant	0.69167	0.0722858	not_significant	ENSG00000009694	protein_coding	0		0	No binding
PAX7	1	0.000747412	not_significant	1	-0.0174836	not_significant	1	-0.0081999	not_significant	ENSG00000009709	protein_coding	0		0	No binding
MASP2	0.999961	0.0012562	not_significant	0.0342019	-1.00123	down	0.975725	-0.0105391	not_significant	ENSG00000009724	protein_coding	0		0	No binding
IYD	1	0.00116046	not_significant	1	-0.000976807	not_significant	1	-0.000453204	not_significant	ENSG00000009765	protein_coding	0		0	No binding
FAM76A	0.999961	0.0118336	not_significant	0.239959	0.255664	not_significant	0.791637	0.0875831	not_significant	ENSG00000009780	protein_coding	0		0	No binding
TRAF3IP3	1	-0.00211108	not_significant	1	-0.00189632	not_significant	1	0.0121179	not_significant	ENSG00000009790	protein_coding	0		0	No binding
POMT2	0.999961	-0.00522609	not_significant	0.551601	-0.118366	not_significant	0.994219	-0.00297883	not_significant	ENSG00000009830	protein_coding	41	45929	0.892682	Bound
VTA1	0.999961	0.0284051	not_significant	0.300971	0.229452	not_significant	0.996363	0.00390641	not_significant	ENSG00000009844	protein_coding	5	77528	0.0644928	Lowly bound
MLXIPL	0.231907	-0.266834	not_significant	0.0155985	0.482325	up	0.666408	-0.122882	not_significant	ENSG00000009950	protein_coding	47	31350	1.4992	Bound
BAZ1B	0.999961	0.0197244	not_significant	0.741191	-0.0684493	not_significant	0.478593	-0.169362	not_significant	ENSG00000009954	protein_coding	307	81881	3.74934	Highly bound
RANBP9	0.999961	0.00886638	not_significant	0.0427903	0.438505	up	0.748193	0.10725	not_significant	ENSG00000010017	protein_coding	5	90067	0.0555142	Lowly bound
ETV7	1	5.76695e-05	not_significant	1	0.0330543	not_significant	1	0.0331986	not_significant	ENSG00000010030	protein_coding	0		0	No binding
SPRTN	0.999961	0.0547121	not_significant	0.964257	-0.0107831	not_significant	0.986317	0.00728624	not_significant	ENSG00000010072	protein_coding	0		0	No binding
EEF1AKNMT	0.999961	-0.011508	not_significant	0.147618	-0.279412	not_significant	0.423959	-0.195213	not_significant	ENSG00000010165	protein_coding	0		0	No binding
DYRK4	0.821939	0.0686303	not_significant	0.100167	0.406643	not_significant	0.643075	-0.134554	not_significant	ENSG00000010219	protein_coding	0		0	No binding
ZNF207	0.999961	0.00729487	not_significant	0.40525	-0.164223	not_significant	0.709773	-0.111844	not_significant	ENSG00000010244	protein_coding	61	31770	1.92005	Bound
UQCRC1	0.999961	0.0010826	not_significant	0.0331181	-0.52065	down	0.708231	-0.114195	not_significant	ENSG00000010256	protein_coding	84	11975	7.01461	Highly bound	0.164145
STARD3NL	0.978124	0.0561349	not_significant	0.00108857	0.821627	up	0.251314	0.305489	not_significant	ENSG00000010270	protein_coding	0		0	No binding
CD9	0.737783	-0.0921817	not_significant	0.942224	0.0195731	not_significant	0.71332	-0.113054	not_significant	ENSG00000010278	protein_coding	20	38557	0.518713	Bound
HHATL	1	0	not_significant	1	0	not_significant	1	0	not_significant	ENSG00000010282	protein_coding	0		0	No binding
NCAPD2	0.999961	0.00294868	not_significant	0.568406	0.110821	not_significant	0.768096	-0.0891066	not_significant	ENSG00000010292	protein_coding	208	38600	5.3886	Highly bound
IFFO1	0.999961	0.00404401	not_significant	0.608948	-0.117755	not_significant	0.859117	0.0633251	not_significant	ENSG00000010295	protein_coding	0		0	No binding
GIPR	0.898158	0.0378124	not_significant	0.000862332	1.43001	up	0.00382414	1.2911	up	ENSG00000010310	protein_coding	0		0	No binding
PHF7	0.999961	0.0090366	not_significant	0.465512	0.159189	not_significant	0.758055	0.0977902	not_significant	ENSG00000010318	protein_coding	0		0	No binding
SEMA3G	0.909538	0.0596339	not_significant	0.128012	0.378125	not_significant	0.00190113	0.882802	up	ENSG00000010319	protein_coding	0		0	No binding
NISCH	0.999961	0.0425314	not_significant	0.84536	0.0476352	not_significant	0.927024	0.0395805	not_significant	ENSG00000010322	protein_coding	92	37954	2.42399	Highly bound
STAB1	0.999961	0.00200076	not_significant	0.796802	-0.0431449	not_significant	0.995026	-0.000728855	not_significant	ENSG00000010327	protein_coding	0		0	No binding
FUZ	1	0.00194176	not_significant	1	0.0328169	not_significant	1	0.0105851	not_significant	ENSG00000010361	protein_coding	0		0	No binding
SLC6A13	0.823639	0.0333413	not_significant	0.598964	0.110726	not_significant	0.808201	0.0545116	not_significant	ENSG00000010379	protein_coding	0		0	No binding
IDS	1	0	not_significant	1	0	not_significant	1	0	not_significant	ENSG00000010404	protein_coding	0		0	No binding
PRSS3	0.999961	-0.0217568	not_significant	0.904557	-0.0283884	not_significant	0.658131	0.0919495	not_significant	ENSG00000010438	protein_coding	0		0	No binding
ZNF200	0.999961	0.0314482	not_significant	0.937189	0.019699	not_significant	0.923413	0.037638	not_significant	ENSG00000010539	protein_coding	21	13897	1.51112	Bound
CD4	1	0.0163422	not_significant	1	0.00156699	not_significant	1	0.0416985	not_significant	ENSG00000010610	protein_coding	0		0	No binding
LRRC23	0.999961	0.0229917	not_significant	0.570851	0.126082	not_significant	0.509602	0.177977	not_significant	ENSG00000010626	protein_coding	0		0	No binding
BTK	1	0.00721133	not_significant	0.81725	0.0435421	not_significant	0.791852	0.0461153	not_significant	ENSG00000010671	protein_coding	0		0	No binding
HFE	0.999961	-0.0164792	not_significant	0.901423	0.0327838	not_significant	0.82944	-0.0741946	not_significant	ENSG00000010704	protein_coding	0		0	No binding
SCMH1	0.999961	-0.0386424	not_significant	0.118111	0.324445	not_significant	0.423945	0.204013	not_significant	ENSG00000010803	protein_coding	42	214955	0.19539	Bound
FYN	0.230441	-0.289299	not_significant	0.369007	0.199304	not_significant	0.705542	-0.113719	not_significant	ENSG00000010810	protein_coding	202	213121	0.947818	Bound
HIVEP2	0.999961	-0.018585	not_significant	0.450807	0.163534	not_significant	0.797873	0.0890112	not_significant	ENSG00000010818	protein_coding	10	205232	0.0487253	Lowly bound
FMO1	1	-0.000181731	not_significant	1	0.00844644	not_significant	1	-0.000436031	not_significant	ENSG00000010932	protein_coding	0		0	No binding
ELOA	0.999961	0.0217499	not_significant	0.0652365	-0.333492	not_significant	0.576799	-0.144056	not_significant	ENSG00000011007	protein_coding	25	18905	1.3224	Bound		0.158947
LYPLA2	0.999961	0.0284758	not_significant	0.335983	-0.224354	not_significant	0.979182	-0.0127972	not_significant	ENSG00000011009	protein_coding	12	4570	2.62582	Highly bound
CLCN6	0.999961	-0.011682	not_significant	0.950771	0.0154572	not_significant	0.521578	-0.160287	not_significant	ENSG00000011021	protein_coding	67	37049	1.80842	Bound
MRC2	0.999961	-0.022917	not_significant	0.047478	-0.45094	down	0.945229	-0.0291702	not_significant	ENSG00000011028	protein_coding	20	66197	0.302128	Bound
NME1-NME2	0.999961	0.0130039	not_significant	0.928903	0.0251858	not_significant	0.659018	0.128977	not_significant	ENSG00000011052	protein_coding	0		0	No binding
SLC6A7	1	0.00104616	not_significant	1	0.00790007	not_significant	1	-0.000672802	not_significant	ENSG00000011083	protein_coding	0		0	No binding
TSPAN9	0.263392	0.253999	not_significant	6.84514e-12	1.35797	up	1.56776e-08	1.1376	up	ENSG00000011105	protein_coding	0		0	No binding
BTBD7	0.999961	0.0263488	not_significant	0.232459	0.25359	not_significant	0.799479	0.0859665	not_significant	ENSG00000011114	protein_coding	3	95543	0.0313995	Lowly bound
APBA3	0.588024	0.102806	not_significant	0.987879	0.00492401	not_significant	0.905122	0.0483543	not_significant	ENSG00000011132	protein_coding	88	10881	8.08749	Highly bound
MKS1	0.999961	0.0340492	not_significant	0.435261	0.171334	not_significant	0.939703	0.031249	not_significant	ENSG00000011143	protein_coding	0		0	No binding
ABHD5	0.999961	-0.00898156	not_significant	0.898631	-0.0313582	not_significant	0.869158	-0.0600507	not_significant	ENSG00000011198	protein_coding	0		0	No binding
ANOS1	1	0.000835641	not_significant	1	-0.0382088	not_significant	1	-0.00314682	not_significant	ENSG00000011201	protein_coding	0		0	No binding
AKAP8L	0.999961	0.0217714	not_significant	0.788727	-0.0598413	not_significant	0.951512	0.0262196	not_significant	ENSG00000011243	protein_coding	175	39094	4.47639	Highly bound
MBTD1	0.999961	-0.0254741	not_significant	0.305117	0.229136	not_significant	0.978933	0.0124999	not_significant	ENSG00000011258	protein_coding	42	82739	0.50762	Bound
UTP18	0.999961	-0.0174914	not_significant	0.864811	0.041063	not_significant	0.908179	0.0479387	not_significant	ENSG00000011260	protein_coding	17	37409	0.454436	Bound
RNF216	0.999961	0.00379675	not_significant	0.42348	0.151809	not_significant	0.875965	0.0577975	not_significant	ENSG00000011275	protein_coding	139	161693	0.859654	Bound
TTC19	0.999961	-0.0135859	not_significant	0.921234	0.0250849	not_significant	0.927615	0.0362291	not_significant	ENSG00000011295	protein_coding	17	45636	0.372513	Bound
PTBP1	0.999961	0.0213143	not_significant	0.282516	-0.206947	not_significant	0.833171	0.0721745	not_significant	ENSG00000011304	protein_coding	261	15253	17.1114	Highly bound		0.166781
DPF1	0.550651	0.113766	not_significant	0.601869	0.122755	not_significant	0.308842	0.269625	not_significant	ENSG00000011332	protein_coding	0		0	No binding
SYT7	0.74904	0.100189	not_significant	8.5915e-07	0.941009	up	4.62592e-10	1.1739	up	ENSG00000011347	protein_coding	0		0	No binding
LARS2	0.999961	0.00510745	not_significant	0.976464	-0.00785092	not_significant	0.875174	-0.058637	not_significant	ENSG00000011376	protein_coding	9	160916	0.0559298	Lowly bound
PIK3C2A	0.999961	0.0140944	not_significant	0.313889	0.199158	not_significant	0.966953	-0.0203215	not_significant	ENSG00000011405	protein_coding	29	130254	0.222642	Bound
PLAUR	0.00179167	-0.668781	down	2.08524e-06	-0.922028	down	0.315188	-0.240903	not_significant	ENSG00000011422	protein_coding	15	24453	0.613422	Bound
ANLN	0.999961	-0.00776096	not_significant	0.794205	-0.0549566	not_significant	0.666408	-0.118295	not_significant	ENSG00000011426	protein_coding	129	63986	2.01607	Bound
WIZ	0.999961	0.0209198	not_significant	0.350528	-0.207311	not_significant	0.911683	0.0453189	not_significant	ENSG00000011451	protein_coding	200	29972	6.67289	Highly bound
RABGAP1	0.999961	0.028935	not_significant	0.0135905	0.503984	up	0.384042	0.215694	not_significant	ENSG00000011454	protein_coding	15	164034	0.0914445	Lowly bound
DCN	1	-0.00283925	not_significant	1	-0.0131676	not_significant	1	0.000121309	not_significant	ENSG00000011465	protein_coding	0		0	No binding
QPCTL	0.999961	-0.0587387	not_significant	0.0175647	-0.47074	down	0.899163	-0.0490856	not_significant	ENSG00000011478	protein_coding	25	11507	2.17259	Bound
PPP5C	0.999961	0.0191823	not_significant	0.776493	0.0570507	not_significant	0.841777	0.0710859	not_significant	ENSG00000011485	protein_coding	18	45988	0.391406	Bound
CEP68	0.999961	-0.0427287	not_significant	0.806702	0.0561141	not_significant	0.486583	0.176261	not_significant	ENSG00000011523	protein_coding	0		0	No binding
MAP4K3	0.999961	-0.00313811	not_significant	0.0733877	0.416911	not_significant	0.584985	0.150432	not_significant	ENSG00000011566	protein_coding	9	188047	0.0478604	Lowly bound
ZBTB32	1	0.0014424	not_significant	1	0.0490014	not_significant	0.925034	-0.0176251	not_significant	ENSG00000011590	protein_coding	0		0	No binding
TYROBP	1	0	not_significant	1	0	not_significant	1	0	not_significant	ENSG00000011600	protein_coding	0		0	No binding
TMEM159	0.999961	0.025189	not_significant	0.695356	-0.0895866	not_significant	0.970731	-0.0154606	not_significant	ENSG00000011638	protein_coding	0		0	No binding
GABRA3	0.999961	-0.00802396	not_significant	0.0889289	0.37608	not_significant	0.951533	-0.0255957	not_significant	ENSG00000011677	protein_coding	0		0	No binding
BRCA1	0.999961	-0.00652732	not_significant	0.995476	0.000430784	not_significant	0.679381	-0.118196	not_significant	ENSG00000012048	protein_coding	21	125951	0.166732	Bound
ERCC1	0.999961	-0.00157376	not_significant	0.735693	0.0761662	not_significant	0.518046	0.170106	not_significant	ENSG00000012061	protein_coding	23	71496	0.321696	Bound
CD22	1	-0.0129164	not_significant	1	-0.00247978	not_significant	1	0.0147611	not_significant	ENSG00000012124	protein_coding	0		0	No binding
SEMA3B	0.0121462	-0.783729	down	0.000624038	-0.968899	down	0.00708782	-0.790998	down	ENSG00000012171	protein_coding	96	9989	9.61057	Highly bound
MBTPS2	0.999961	-0.00301273	not_significant	0.264901	0.224792	not_significant	0.978933	-0.0128043	not_significant	ENSG00000012174	protein_coding	9	45789	0.196554	Bound
PRICKLE3	0.999961	-0.0573367	not_significant	0.0310012	-0.469544	down	0.608684	-0.142966	not_significant	ENSG00000012211	protein_coding	45	11265	3.99467	Highly bound		0.32764
LTF	1	-0.000174666	not_significant	1	0.00780871	not_significant	1	0.00472746	not_significant	ENSG00000012223	protein_coding	0		0	No binding
EXTL3	0.999961	0.0645528	not_significant	0.568281	0.128856	not_significant	0.707982	0.116632	not_significant	ENSG00000012232	protein_coding	2	155131	0.0128923	Lowly bound
NR1H4	1	0.00331351	not_significant	1	0.0272813	not_significant	1	0.011714	not_significant	ENSG00000012504	protein_coding	0		0	No binding
ELOVL5	0.999961	-0.0287556	not_significant	0.31578	0.228807	not_significant	0.917883	0.0415955	not_significant	ENSG00000012660	protein_coding	91	81782	1.11271	Bound
ALOX5	1	0.00350337	not_significant	1	-0.0141937	not_significant	1	0.00816574	not_significant	ENSG00000012779	protein_coding	0		0	No binding
KDM5D	1	0	not_significant	1	0	not_significant	1	0	not_significant	ENSG00000012817	protein_coding	0		0	No binding
CALCOCO1	0.809289	0.0892185	not_significant	0.0154117	0.499824	up	0.976972	0.0149771	not_significant	ENSG00000012822	protein_coding	27	19229	1.40413	Bound
UBR7	0.999961	0.0195151	not_significant	0.689011	-0.0892371	not_significant	0.303859	-0.249111	not_significant	ENSG00000012963	protein_coding	0		0	No binding
MAP4K5	0.999961	-0.00389455	not_significant	0.587572	0.121916	not_significant	0.995937	0.00245318	not_significant	ENSG00000012983	protein_coding	21	142626	0.147238	Bound
EHD3	1	-0.000981333	not_significant	1	-0.00785192	not_significant	1	-0.00368817	not_significant	ENSG00000013016	protein_coding	0		0	No binding
PSMC4	0.999961	0.0500333	not_significant	0.084958	-0.370251	not_significant	0.817543	-0.077002	not_significant	ENSG00000013275	protein_coding	31	10437	2.9702	Highly bound
MAN2B2	0.999961	0.0485049	not_significant	0.957979	0.0152759	not_significant	0.367254	0.225455	not_significant	ENSG00000013288	protein_coding	0		0	No binding
SLC7A14	1	0.000810337	not_significant	1	-0.0179533	not_significant	1	-0.00415169	not_significant	ENSG00000013293	protein_coding	0		0	No binding
CLDN11	1	0	not_significant	1	0	not_significant	1	0	not_significant	ENSG00000013297	protein_coding	0		0	No binding
SLC25A39	0.999961	-0.0234971	not_significant	0.0407071	-0.548553	down	0.80144	-0.0820145	not_significant	ENSG00000013306	protein_coding	169	5246	32.215	Highly bound
MVP	0.714383	-0.0958353	not_significant	0.111274	-0.345789	not_significant	0.838225	-0.0713912	not_significant	ENSG00000013364	protein_coding	0		0	No binding
NUB1	0.974852	0.0726021	not_significant	0.178995	0.253662	not_significant	0.957604	0.024102	not_significant	ENSG00000013374	protein_coding	5	36751	0.136051	Bound
PGM3	0.88698	0.0817193	not_significant	0.494391	0.139267	not_significant	0.916408	-0.0431268	not_significant	ENSG00000013375	protein_coding	20	32787	0.609998	Bound
RWDD2A	0.999961	0.0377358	not_significant	0.903828	-0.0316596	not_significant	0.940604	0.0318283	not_significant	ENSG00000013392	protein_coding	0		0	No binding
CLK1	0.999961	-0.00144531	not_significant	0.872727	0.0416623	not_significant	0.816945	-0.0792731	not_significant	ENSG00000013441	protein_coding	58	11736	4.94206	Highly bound
POLR3B	0.999961	-0.000944685	not_significant	0.648901	0.102541	not_significant	0.994136	0.00467889	not_significant	ENSG00000013503	protein_coding	1	152541	0.00655561	Lowly bound
ANGEL1	0.999961	-0.0270242	not_significant	0.737058	-0.0752545	not_significant	0.540321	0.163629	not_significant	ENSG00000013523	protein_coding	2	40069	0.0499139	Lowly bound
RNF14	0.999961	0.00985843	not_significant	0.858689	-0.0419825	not_significant	0.826927	-0.0765828	not_significant	ENSG00000013561	protein_coding	1	31964	0.0312852	Lowly bound
DNASE1L1	0.999961	-0.00381345	not_significant	0.979147	0.00782146	not_significant	0.31579	0.256223	not_significant	ENSG00000013563	protein_coding	5	10875	0.45977	Bound
DDX11	0.999961	-0.0283012	not_significant	0.827038	-0.0496084	not_significant	0.952603	-0.0255595	not_significant	ENSG00000013573	protein_coding	187	30947	6.04259	Highly bound
HEBP1	0.999961	-0.00375944	not_significant	0.429875	0.166925	not_significant	0.659493	0.129429	not_significant	ENSG00000013583	protein_coding	2	25410	0.0787092	Lowly bound
GPRC5A	7.18424e-07	-0.908486	down	0.0227939	-0.421539	down	0.45857	-0.179452	not_significant	ENSG00000013588	protein_coding	36	27156	1.32567	Bound
MAMLD1	0.544391	-0.138594	not_significant	0.885166	-0.0194848	not_significant	0.478482	-0.179882	not_significant	ENSG00000013619	protein_coding	45	152757	0.294586	Bound
CD6	1	-0.000179208	not_significant	1	0.00970571	not_significant	1	0.00710664	not_significant	ENSG00000013725	protein_coding	0		0	No binding
TACC3	0.999961	-0.00968008	not_significant	0.283583	-0.200964	not_significant	0.790912	-0.0858217	not_significant	ENSG00000013810	protein_coding	80	23687	3.37738	Highly bound		0.370916
UFL1	0.965297	0.0677581	not_significant	0.170165	0.274347	not_significant	0.806738	0.0834123	not_significant	ENSG00000014123	protein_coding	0		0	No binding
POLA2	1	0	not_significant	1	0	not_significant	1	0	not_significant	ENSG00000014138	protein_coding	24	43828	0.547595	Bound
ZC3H3	0.999961	-0.0139931	not_significant	0.978807	0.00719049	not_significant	0.564025	0.149144	not_significant	ENSG00000014164	protein_coding	125	103799	1.20425	Bound
CAPN1	0.999961	0.00370019	not_significant	0.760102	0.0700126	not_significant	0.9899	-0.00602436	not_significant	ENSG00000014216	protein_coding	1	31441	0.0318056	Lowly bound
ACP3	0.999961	-0.0104982	not_significant	0.664839	0.0887479	not_significant	0.889618	0.0343773	not_significant	ENSG00000014257	protein_coding	0		0	No binding
MDH1	0.999961	0.0101242	not_significant	0.65714	0.0919842	not_significant	0.907103	-0.0466353	not_significant	ENSG00000014641	protein_coding	26	18589	1.39868	Bound
SLC30A9	0.999961	0.0517077	not_significant	0.178351	0.260465	not_significant	0.96887	-0.018248	not_significant	ENSG00000014824	protein_coding	1	99986	0.0100014	Lowly bound
MTMR11	0.615184	0.10466	not_significant	0.00333188	0.695163	up	0.600224	0.147831	not_significant	ENSG00000014914	protein_coding	2	8219	0.243339	Bound
COX15	1	0.00116046	not_significant	1	-0.000976807	not_significant	1	-0.000453204	not_significant	ENSG00000014919	protein_coding	4	20257	0.197463	Bound
CCDC88C	0.999961	-0.000527097	not_significant	0.80382	0.0567618	not_significant	0.648745	0.129813	not_significant	ENSG00000015133	protein_coding	2	146522	0.0136498	Lowly bound
YAF2	0.999961	-0.0015706	not_significant	0.212943	0.257928	not_significant	0.492461	0.183116	not_significant	ENSG00000015153	protein_coding	31	81246	0.381557	Bound
ZMYND11	0.999961	0.00110582	not_significant	0.772056	0.0693343	not_significant	0.978933	0.0137309	not_significant	ENSG00000015171	protein_coding	3	120173	0.024964	Lowly bound
WAS	0.999961	-0.00965537	not_significant	0.414951	-0.198123	not_significant	0.895083	-0.0450237	not_significant	ENSG00000015285	protein_coding	0		0	No binding
DPEP1	1	-0.00425535	not_significant	1	-0.00138465	not_significant	1	0.0089493	not_significant	ENSG00000015413	protein_coding	0		0	No binding
BID	0.999961	-0.0251117	not_significant	0.504887	-0.135689	not_significant	0.762894	0.0956945	not_significant	ENSG00000015475	protein_coding	14	40633	0.344548	Bound
MATR3	1	-0.000981333	not_significant	1	-0.00785192	not_significant	1	-0.00368817	not_significant	ENSG00000015479	protein_coding	0		0	No binding
NPC1L1	0.999961	0.0247266	not_significant	0.174836	0.3767	not_significant	0.847761	0.0546823	not_significant	ENSG00000015520	protein_coding	0		0	No binding
XYLT2	0.999961	0.0205152	not_significant	0.892133	0.0367849	not_significant	0.778178	0.0977319	not_significant	ENSG00000015532	protein_coding	8	17047	0.469291	Bound
RGPD5	0.999961	0.0277471	not_significant	0.361461	0.224648	not_significant	0.829088	0.064123	not_significant	ENSG00000015568	protein_coding	0		0	No binding
STMN4	1	0.00184151	not_significant	1	0.0102881	not_significant	1	-0.0183356	not_significant	ENSG00000015592	protein_coding	0		0	No binding
NUDCD3	0.999961	-0.00695163	not_significant	0.601062	0.111562	not_significant	0.995937	-0.00275227	not_significant	ENSG00000015676	protein_coding	90	111760	0.805297	Bound
ISL1	0.25947	-0.242098	not_significant	0.0347709	-0.401391	down	0.020344	-0.462707	down	ENSG00000016082	protein_coding	9	11348	0.793091	Bound
CHDH	0.999961	-0.0352908	not_significant	0.338861	-0.21755	not_significant	0.974831	0.0159289	not_significant	ENSG00000016391	protein_coding	0		0	No binding
IL20RA	1	0	not_significant	1	0	not_significant	1	0	not_significant	ENSG00000016402	protein_coding	0		0	No binding
CLCA1	1	-0.000185786	not_significant	1	0.00824307	not_significant	1	0.00566317	not_significant	ENSG00000016490	protein_coding	0		0	No binding
CLCA4	1	0	not_significant	1	0	not_significant	1	0	not_significant	ENSG00000016602	protein_coding	0		0	No binding
GLT8D1	0.999961	0.0148775	not_significant	0.499778	-0.143869	not_significant	0.506808	-0.176563	not_significant	ENSG00000016864	protein_coding	14	11545	1.21265	Bound
ATP2C1	0.999961	0.0136841	not_significant	0.198482	0.265787	not_significant	0.956037	0.0259791	not_significant	ENSG00000017260	protein_coding	19	166118	0.114377	Lowly bound
IGF1	1	0.00211613	not_significant	1	0.0355483	not_significant	1	-0.00632079	not_significant	ENSG00000017427	protein_coding	0		0	No binding
SLC38A5	0.999961	-0.0562794	not_significant	0.00107465	-0.662504	down	0.493689	-0.175328	not_significant	ENSG00000017483	protein_coding	96	11720	8.19113	Highly bound
RALBP1	0.999961	0.0161015	not_significant	0.908134	-0.0268564	not_significant	0.670656	-0.118961	not_significant	ENSG00000017797	protein_coding	7	63108	0.110921	Lowly bound
RUFY3	0.999961	0.0435718	not_significant	0.304805	0.211947	not_significant	0.0908131	0.386457	not_significant	ENSG00000018189	protein_coding	1	103112	0.00969819	Lowly bound
CNTN1	1	0.00684254	not_significant	1	-0.00807224	not_significant	1	0.013862	not_significant	ENSG00000018236	protein_coding	0		0	No binding
SLC11A1	0.830526	-0.0488091	not_significant	0.177909	-0.365592	not_significant	0.900475	0.0442506	not_significant	ENSG00000018280	protein_coding	0		0	No binding
WWTR1	0.999961	-0.0074212	not_significant	0.260637	0.241366	not_significant	0.97402	-0.0163682	not_significant	ENSG00000018408	protein_coding	19	219480	0.0865683	Lowly bound
AGPS	0.999961	0.00828948	not_significant	0.0872718	0.381798	not_significant	0.668295	0.126863	not_significant	ENSG00000018510	protein_coding	2	166656	0.0120008	Lowly bound
ZNF806	1	0	not_significant	1	0	not_significant	1	0	not_significant	ENSG00000018607	transcribed_unprocessed_pseudogene	0		0	No binding
STEEP1	0.999961	0.0262973	not_significant	0.781818	0.0653961	not_significant	0.99208	-0.00374976	not_significant	ENSG00000018610	protein_coding	0		0	No binding
ATP1A2	1	0.000515103	not_significant	1	0.1694	not_significant	0.411355	0.0854212	not_significant	ENSG00000018625	protein_coding	0		0	No binding
TTC27	0.999961	0.0110588	not_significant	0.70921	0.0880167	not_significant	0.980396	0.0134301	not_significant	ENSG00000018699	protein_coding	4	193020	0.0207232	Lowly bound
ZNF582	1	-0.000113177	not_significant	1	0.0087175	not_significant	1	-0.000447434	not_significant	ENSG00000018869	protein_coding	0		0	No binding
VSIG2	0.999961	0.00139495	not_significant	0.282699	0.242844	not_significant	0.973321	-0.0110822	not_significant	ENSG00000019102	protein_coding	0		0	No binding
PHLDB1	0.999961	-0.0235863	not_significant	0.383001	-0.170317	not_significant	0.946843	0.0292342	not_significant	ENSG00000019144	protein_coding	11	51599	0.213182	Bound
MARCO	1	-0.0444445	not_significant	0.0145196	-1.67223	down	0.636434	-0.0724139	not_significant	ENSG00000019169	protein_coding	0		0	No binding
CYP24A1	1	-0.000207016	not_significant	1	0.0137483	not_significant	1	0.0133365	not_significant	ENSG00000019186	protein_coding	0		0	No binding
PRDM11	0.999961	-0.033968	not_significant	0.917468	-0.0154803	not_significant	0.668762	0.120293	not_significant	ENSG00000019485	protein_coding	0		0	No binding
SYT13	1	-0.00539006	not_significant	1	0.0258376	not_significant	1	0.0189436	not_significant	ENSG00000019505	protein_coding	0		0	No binding
SNAI2	0.0627501	-0.521181	not_significant	0.00321053	-0.739462	down	0.75925	-0.0969678	not_significant	ENSG00000019549	protein_coding	0		0	No binding
CD74	1	-0.00158958	not_significant	1	-0.0452199	not_significant	1	-0.0196277	not_significant	ENSG00000019582	protein_coding	0		0	No binding
HGF	1	0	not_significant	1	0	not_significant	1	0	not_significant	ENSG00000019991	protein_coding	0		0	No binding
ZRANB1	0.999961	0.0238266	not_significant	0.690253	0.0831181	not_significant	0.66746	-0.119984	not_significant	ENSG00000019995	protein_coding	6	46067	0.130245	Lowly bound
NCDN	0.999961	0.0481667	not_significant	0.193469	-0.283406	not_significant	0.862627	0.0631551	not_significant	ENSG00000020129	protein_coding	59	9802	6.01918	Highly bound
ADGRA2	9.15306e-05	-0.84417	down	4.40541e-08	-1.09437	down	0.049104	-0.436118	down	ENSG00000020181	protein_coding	2	60706	0.0329457	Lowly bound
CCT8L1P	1	4.62606e-05	not_significant	1	-0.000186386	not_significant	1	-0.00424055	not_significant	ENSG00000020219	processed_pseudogene	0		0	No binding
ZFP64	0.999961	-0.0119998	not_significant	0.9798	-0.00664379	not_significant	0.910857	-0.04494	not_significant	ENSG00000020256	protein_coding	1	152646	0.00655111	Lowly bound
MNAT1	0.999961	0.0311238	not_significant	0.0128574	0.577018	up	0.238641	0.300826	not_significant	ENSG00000020426	protein_coding	3	235212	0.0127545	Lowly bound
SAMD4A	0.579049	-0.119246	not_significant	0.142857	0.315123	not_significant	0.368936	0.231635	not_significant	ENSG00000020577	protein_coding	17	226219	0.0751484	Lowly bound
RUNX3	1	-0.0228659	not_significant	1	0.0501225	not_significant	0.726017	0.0531741	not_significant	ENSG00000020633	protein_coding	0		0	No binding
MRE11	0.999961	-0.0331893	not_significant	0.234437	0.241224	not_significant	0.917883	-0.0413079	not_significant	ENSG00000020922	protein_coding	0		0	No binding
PLEKHB1	0.7916	0.0232131	not_significant	0.00507409	2.13334	up	0.0541956	1.46177	not_significant	ENSG00000021300	protein_coding	0		0	No binding
SERPINB1	0.903295	-0.0749307	not_significant	0.360042	-0.190575	not_significant	0.958747	0.0232451	not_significant	ENSG00000021355	protein_coding	21	9675	2.17054	Bound
CYP3A43	1	0.000137014	not_significant	1	-0.0020243	not_significant	1	-0.0153413	not_significant	ENSG00000021461	protein_coding	0		0	No binding
SLC7A9	1	0.00855855	not_significant	1	0.118952	not_significant	1	0.0533796	not_significant	ENSG00000021488	protein_coding	0		0	No binding
SPAST	0.999961	0.00969021	not_significant	0.457643	0.15909	not_significant	0.966941	-0.0191001	not_significant	ENSG00000021574	protein_coding	2	94091	0.021256	Lowly bound
NRXN3	0.332905	-0.198584	not_significant	0.921562	-0.0241942	not_significant	0.106219	-0.371212	not_significant	ENSG00000021645	protein_coding	2	1697918	0.00117791	Lowly bound
OSBPL5	0.976633	0.0717669	not_significant	0.00316749	0.543572	up	6.06397e-05	0.730377	up	ENSG00000021762	protein_coding	2	79624	0.0251181	Lowly bound
AQR	0.999961	0.0441385	not_significant	0.463068	0.148488	not_significant	0.842651	0.0693682	not_significant	ENSG00000021776	protein_coding	81	118058	0.686103	Bound
CPS1	0.00218705	-0.655163	down	0.00134626	-0.636848	down	0.000542801	-0.684129	down	ENSG00000021826	protein_coding	182	201426	0.903558	Bound		0.177785
C8B	1	0	not_significant	1	0	not_significant	1	0	not_significant	ENSG00000021852	protein_coding	0		0	No binding
FHL1	0.00108816	-1.20896	down	3.59867e-08	-1.88542	down	2.64907e-09	-2.07659	down	ENSG00000022267	protein_coding	0		0	No binding
RTF2	0.999961	0.0255031	not_significant	0.287202	0.233791	not_significant	0.659493	0.129335	not_significant	ENSG00000022277	protein_coding	0		0	No binding
GABRA1	1	-0.00218813	not_significant	1	-0.0172744	not_significant	1	-0.0054547	not_significant	ENSG00000022355	protein_coding	0		0	No binding
NLRP2	1	0.00194318	not_significant	1	-0.0143357	not_significant	1	0.00597866	not_significant	ENSG00000022556	protein_coding	0		0	No binding
SLC45A4	0.999961	0.0240843	not_significant	0.0263024	0.421884	up	0.348091	0.220324	not_significant	ENSG00000022567	protein_coding	56	101140	0.553688	Bound
RNF10	0.999961	0.0283089	not_significant	0.783719	0.0614596	not_significant	0.982518	0.0116767	not_significant	ENSG00000022840	protein_coding	32	44115	0.725377	Bound		0.193314
ZNF839	0.999961	-0.0493679	not_significant	0.971589	-0.00966363	not_significant	0.995967	-0.0023987	not_significant	ENSG00000022976	protein_coding	0		0	No binding
ZDHHC6	0.999961	0.00966467	not_significant	0.307067	-0.197406	not_significant	0.257198	-0.254905	not_significant	ENSG00000023041	protein_coding	20	22490	0.889284	Bound
GRAMD1B	0.265708	-0.252749	not_significant	0.638552	0.107886	not_significant	0.999625	-0.00214839	not_significant	ENSG00000023171	protein_coding	42	269347	0.155933	Bound		0.209849
RNH1	0.999961	-0.0346781	not_significant	0.20797	-0.297298	not_significant	0.995937	0.00255633	not_significant	ENSG00000023191	protein_coding	43	12789	3.36226	Highly bound
NDUFS1	0.999961	-0.00390427	not_significant	0.344032	-0.187061	not_significant	0.282401	-0.24796	not_significant	ENSG00000023228	protein_coding	31	44787	0.692165	Bound
RB1CC1	0.999961	-0.0421273	not_significant	0.229506	0.2529	not_significant	0.448351	-0.196815	not_significant	ENSG00000023287	protein_coding	54	123388	0.437644	Bound
ERP44	0.999961	0.0297323	not_significant	0.0636726	0.43151	not_significant	0.803349	0.0832007	not_significant	ENSG00000023318	protein_coding	16	119862	0.133487	Bound
ALAS1	0.97763	0.0710796	not_significant	0.871352	-0.0376236	not_significant	0.934858	-0.0323736	not_significant	ENSG00000023330	protein_coding	6	16242	0.369413	Bound
BIRC3	0.126441	-0.3324	not_significant	0.0615798	-0.355289	not_significant	0.0327649	-0.436241	down	ENSG00000023445	protein_coding	2	21954	0.0910996	Lowly bound
AKAP11	0.999961	0.0168819	not_significant	0.629418	0.106902	not_significant	0.917144	-0.0425797	not_significant	ENSG00000023516	protein_coding	1	51115	0.0195637	Lowly bound
GLRX2	0.999961	-0.0228428	not_significant	0.177798	-0.269593	not_significant	0.449198	-0.191041	not_significant	ENSG00000023572	protein_coding	2	15249	0.131156	Bound
SNAPC1	0.999961	-0.0169676	not_significant	0.957615	0.0166423	not_significant	0.673358	-0.124383	not_significant	ENSG00000023608	protein_coding	0		0	No binding
DERA	0.999961	-0.02347	not_significant	0.0258911	0.5532	up	0.153706	0.378377	not_significant	ENSG00000023697	protein_coding	2	126111	0.015859	Lowly bound
STRAP	0.999961	0.0109701	not_significant	0.375066	-0.168928	not_significant	0.526766	-0.159748	not_significant	ENSG00000023734	protein_coding	31	21088	1.47003	Bound		0.126942
ABCC2	7.7793e-05	-0.716883	down	6.07711e-05	-0.696802	down	5.40567e-07	-0.858591	down	ENSG00000023839	protein_coding	139	69461	2.00112	Bound
DEF6	0.984738	-0.0448164	not_significant	0.722089	0.0886958	not_significant	0.374896	0.239152	not_significant	ENSG00000023892	protein_coding	0		0	No binding
PLEKHO1	0.999961	0.0275107	not_significant	0.874133	0.0416559	not_significant	0.894103	-0.0487133	not_significant	ENSG00000023902	protein_coding	0		0	No binding
GCLM	0.999961	-0.0351628	not_significant	0.398469	-0.174107	not_significant	0.651395	-0.130228	not_significant	ENSG00000023909	protein_coding	1	24252	0.0412337	Lowly bound
UBR2	0.864428	0.0862562	not_significant	0.0473598	0.377919	up	0.970952	0.017943	not_significant	ENSG00000024048	protein_coding	6	129443	0.0463524	Lowly bound
EHD2	0.999961	-0.0326903	not_significant	0.181228	-0.289948	not_significant	0.0930426	-0.414611	not_significant	ENSG00000024422	protein_coding	2	29792	0.0671321	Lowly bound
DEPDC1	0.999961	0.0593013	not_significant	0.633838	0.10244	not_significant	0.549117	-0.159919	not_significant	ENSG00000024526	protein_coding	30	23070	1.30039	Bound
CCDC28A	0.999961	0.0271422	not_significant	0.1559	0.338838	not_significant	0.905834	-0.0466317	not_significant	ENSG00000024862	protein_coding	0		0	No binding
RRAGD	1	0.00115305	not_significant	1	-0.000972133	not_significant	1	-0.000485194	not_significant	ENSG00000025039	protein_coding	0		0	No binding
HSF2	0.999961	0.0158251	not_significant	0.335007	0.206038	not_significant	0.950396	-0.0271929	not_significant	ENSG00000025156	protein_coding	0		0	No binding
PHF20	0.744771	-0.108053	not_significant	0.672263	-0.0861345	not_significant	0.797491	-0.0806648	not_significant	ENSG00000025293	protein_coding	30	178408	0.168154	Bound
HSD17B6	0.999961	0.0121039	not_significant	0.27842	0.236168	not_significant	0.478482	0.188546	not_significant	ENSG00000025423	protein_coding	0		0	No binding
NR1H3	0.999961	-0.00997217	not_significant	0.488229	-0.146044	not_significant	0.609257	-0.141856	not_significant	ENSG00000025434	protein_coding	2	20733	0.0964646	Lowly bound
TYMP	0.717302	-0.0633941	not_significant	0.00348013	-0.955737	down	0.770707	-0.0870865	not_significant	ENSG00000025708	protein_coding	102	4305	23.6934	Highly bound
NCAPH2	0.999961	0.0203658	not_significant	0.669454	-0.0966661	not_significant	0.835195	0.0756349	not_significant	ENSG00000025770	protein_coding	35	15257	2.29403	Bound
TOMM34	0.999961	-0.0246507	not_significant	0.37794	-0.175347	not_significant	0.978057	-0.0138692	not_significant	ENSG00000025772	protein_coding	27	18357	1.47083	Bound
SEC63	0.999961	0.000708233	not_significant	0.0705178	0.388305	not_significant	0.876975	0.0571612	not_significant	ENSG00000025796	protein_coding	99	90434	1.09472	Bound
KPNA6	0.999961	0.00462494	not_significant	0.488144	0.156316	not_significant	0.737343	0.0992099	not_significant	ENSG00000025800	protein_coding	15	68531	0.218879	Bound
VIM	0.999961	-0.0247686	not_significant	0.00456666	-0.607286	down	0.375087	-0.216025	not_significant	ENSG00000026025	protein_coding	83	9335	8.89127	Highly bound
RTEL1-TNFRSF6B	1	0.00208048	not_significant	1	-0.0162028	not_significant	1	0.0193899	not_significant	ENSG00000026036	protein_coding	0		0	No binding
FAS	0.999961	-0.0434906	not_significant	0.676863	0.0961435	not_significant	0.667296	-0.124481	not_significant	ENSG00000026103	protein_coding	1	25204	0.0396762	Lowly bound
RNASET2	0.999961	-0.0160635	not_significant	0.569773	-0.116606	not_significant	0.900798	-0.0325986	not_significant	ENSG00000026297	protein_coding	0		0	No binding
CD44	0.0981434	-0.38212	not_significant	0.0239562	-0.46405	down	0.542086	-0.163239	not_significant	ENSG00000026508	protein_coding	101	93533	1.07983	Bound
KCNG1	0.999961	-0.0163546	not_significant	0.162972	0.39153	not_significant	0.409682	0.166481	not_significant	ENSG00000026559	protein_coding	0		0	No binding
AGPAT4	8.77843e-05	0.891419	up	2.21046e-30	2.30801	up	7.54694e-22	1.95607	up	ENSG00000026652	protein_coding	0		0	No binding
SLAMF7	1	0.00424175	not_significant	1	0.0223779	not_significant	1	0.015946	not_significant	ENSG00000026751	protein_coding	0		0	No binding
BTN3A1	0.999961	0.0106577	not_significant	0.817333	0.053719	not_significant	0.163139	-0.316578	not_significant	ENSG00000026950	protein_coding	6	12980	0.46225	Bound
MIPEP	0.999961	-0.0199943	not_significant	0.526635	-0.136122	not_significant	0.822782	-0.077878	not_significant	ENSG00000027001	protein_coding	3	159231	0.0188406	Lowly bound
PRKCH	0.999961	0.00267118	not_significant	0.707218	-0.0852904	not_significant	0.739557	-0.0762489	not_significant	ENSG00000027075	protein_coding	0		0	No binding
INSRR	1	-0.00163726	not_significant	1	-0.000684523	not_significant	1	0.00460094	not_significant	ENSG00000027644	protein_coding	0		0	No binding
IFNGR1	0.788384	-0.0924091	not_significant	0.76103	0.0688712	not_significant	0.864803	-0.0610707	not_significant	ENSG00000027697	protein_coding	1	21966	0.0455249	Lowly bound
B4GALT7	0.999961	0.0355527	not_significant	0.621067	-0.110071	not_significant	0.386888	0.220623	not_significant	ENSG00000027847	protein_coding	0		0	No binding
SH2D2A	0.999961	-0.00685729	not_significant	0.743364	0.0817465	not_significant	0.0424296	0.567292	up	ENSG00000027869	protein_coding	0		0	No binding
VRK2	0.999961	-0.0242883	not_significant	0.808565	0.0589388	not_significant	0.959949	-0.0219919	not_significant	ENSG00000028116	protein_coding	1	252270	0.00396401	Lowly bound
TNFRSF1B	1	0.00152144	not_significant	1	0.0345202	not_significant	1	0.0142271	not_significant	ENSG00000028137	protein_coding	0		0	No binding
VEZT	0.999961	-0.00808632	not_significant	0.124948	0.321882	not_significant	0.779618	0.0930024	not_significant	ENSG00000028203	protein_coding	15	85045	0.176377	Bound
POU2F2	0.972127	0.0487247	not_significant	0.989708	-0.00359847	not_significant	0.974091	-0.0157122	not_significant	ENSG00000028277	protein_coding	0		0	No binding
BRD9	0.999961	-0.023616	not_significant	0.766526	-0.063886	not_significant	0.986188	0.0139986	not_significant	ENSG00000028310	protein_coding	899	42534	21.136	Highly bound
SNX1	0.999961	0.0304337	not_significant	0.147379	0.289272	not_significant	0.742843	0.102014	not_significant	ENSG00000028528	protein_coding	42	51968	0.80819	Bound	0.557174	0.467601	0.169399
TBPL1	0.965297	0.0636713	not_significant	0.720362	0.0840402	not_significant	0.565763	-0.158666	not_significant	ENSG00000028839	protein_coding	2	38263	0.0522698	Lowly bound
ARNTL2	0.999961	-0.00945775	not_significant	0.0189024	0.497153	up	0.0617483	0.428461	not_significant	ENSG00000029153	protein_coding	0		0	No binding
BCLAF1	0.999961	0.0171705	not_significant	0.519037	0.131693	not_significant	0.778982	0.0899687	not_significant	ENSG00000029363	protein_coding	94	33225	2.82919	Highly bound
SLC39A9	0.999961	0.032068	not_significant	0.277725	0.221548	not_significant	0.937999	0.0322754	not_significant	ENSG00000029364	protein_coding	1	64374	0.0155342	Lowly bound
ANK1	0.999961	-0.0311519	not_significant	0.39882	0.206962	not_significant	0.289368	0.286063	not_significant	ENSG00000029534	protein_coding	0		0	No binding
IBSP	1	-0.000981333	not_significant	1	-0.00785192	not_significant	1	-0.00368817	not_significant	ENSG00000029559	protein_coding	0		0	No binding
TFB1M	0.999961	-0.0291475	not_significant	0.405269	0.176473	not_significant	0.985306	0.00994379	not_significant	ENSG00000029639	protein_coding	2	56985	0.035097	Lowly bound
RABEP1	0.999961	0.00476245	not_significant	0.858349	0.0442472	not_significant	0.97626	0.0191274	not_significant	ENSG00000029725	protein_coding	34	103548	0.32835	Bound
HMGB3	0.738236	0.0918187	not_significant	0.49772	-0.147664	not_significant	0.879074	0.0569323	not_significant	ENSG00000029993	protein_coding	3	10267	0.292198	Bound
NUP160	0.999961	-0.0613551	not_significant	0.373312	-0.166483	not_significant	0.310746	-0.215287	not_significant	ENSG00000030066	protein_coding	335	70469	4.75386	Highly bound
BAK1	0.999961	0.00791892	not_significant	0.391778	-0.204018	not_significant	0.996501	0.00203804	not_significant	ENSG00000030110	protein_coding	12	7747	1.54899	Bound
MUSK	1	-0.00635942	not_significant	1	-0.000574165	not_significant	1	0.00099362	not_significant	ENSG00000030304	protein_coding	0		0	No binding
IKZF2	1	-0.00649372	not_significant	1	0.0236111	not_significant	1	0.00835399	not_significant	ENSG00000030419	protein_coding	0		0	No binding
GRN	0.999961	0.00204017	not_significant	0.528811	-0.151929	not_significant	0.935098	0.0315769	not_significant	ENSG00000030582	protein_coding	10	8017	1.24735	Bound
FAM13B	0.999961	0.0118568	not_significant	0.0390633	0.449217	up	0.5081	0.177327	not_significant	ENSG00000031003	protein_coding	106	114002	0.929808	Bound
ARHGAP31	1	0.00188451	not_significant	1	-0.00950663	not_significant	1	0.0143062	not_significant	ENSG00000031081	protein_coding	0		0	No binding
CENPQ	0.999961	0.00615373	not_significant	0.854943	0.0440359	not_significant	0.624055	-0.13648	not_significant	ENSG00000031691	protein_coding	1	29730	0.0336361	Lowly bound
SARS1	0.999961	0.0145553	not_significant	0.417796	0.165768	not_significant	0.783574	-0.0887065	not_significant	ENSG00000031698	protein_coding	0		0	No binding
RANBP3	0.999961	-0.00302978	not_significant	0.450862	0.171982	not_significant	0.747567	0.110504	not_significant	ENSG00000031823	protein_coding	158	62004	2.54822	Highly bound
ARID4A	0.999961	0.00680352	not_significant	0.217965	0.262643	not_significant	0.225054	-0.301108	not_significant	ENSG00000032219	protein_coding	0		0	No binding
EIPR1	0.999961	-0.0182519	not_significant	0.295289	0.231558	not_significant	0.667097	0.130742	not_significant	ENSG00000032389	protein_coding	0		0	No binding
PNPLA6	0.999961	-0.0233168	not_significant	0.0977999	-0.357311	not_significant	0.42241	-0.207174	not_significant	ENSG00000032444	protein_coding	99	27761	3.56615	Highly bound	0.308934	0.213466
IFT88	0.999961	-0.00898607	not_significant	0.0244796	0.449342	up	0.708231	0.11257	not_significant	ENSG00000032742	protein_coding	0		0	No binding
ALG1	0.999961	0.0194803	not_significant	0.246993	-0.221708	not_significant	0.96887	-0.021642	not_significant	ENSG00000033011	protein_coding	3	53420	0.0561587	Lowly bound
ZCCHC8	0.999961	0.000248927	not_significant	0.281093	0.217699	not_significant	0.850517	-0.0680889	not_significant	ENSG00000033030	protein_coding	89	29474	3.01961	Highly bound
ABCF2	1	0.00246904	not_significant	1	0.00678192	not_significant	1	-0.000754261	not_significant	ENSG00000033050	protein_coding	5	14741	0.33919	Bound
CHPF2	0.999961	0.0385366	not_significant	0.377666	-0.201029	not_significant	0.995268	0.00314954	not_significant	ENSG00000033100	protein_coding	83	6339	13.0935	Highly bound
LRRC7	0.413834	-0.0917835	not_significant	0.943069	-0.0192578	not_significant	0.966614	-0.0177791	not_significant	ENSG00000033122	protein_coding	0		0	No binding
FUT8	0.932365	0.06156	not_significant	0.000617655	0.831703	up	0.031095	0.552324	up	ENSG00000033170	protein_coding	0		0	No binding
UBA6	0.999961	0.0251076	not_significant	0.124838	0.313477	not_significant	0.92637	0.0371719	not_significant	ENSG00000033178	protein_coding	7	88528	0.079071	Lowly bound
GAB2	0.999961	-0.0143703	not_significant	0.0463163	0.455202	up	0.307864	0.263111	not_significant	ENSG00000033327	protein_coding	0		0	No binding
ATP6V0A1	0.999961	0.0283264	not_significant	0.219433	0.228344	not_significant	0.978976	-0.0116694	not_significant	ENSG00000033627	protein_coding	18	63768	0.282273	Bound
PIAS1	0.999961	-0.0159706	not_significant	0.0333301	0.44544	up	0.870838	0.0607637	not_significant	ENSG00000033800	protein_coding	17	144425	0.117708	Lowly bound
SLC4A7	0.999961	-0.0385898	not_significant	0.828005	0.0548536	not_significant	0.818411	0.0774487	not_significant	ENSG00000033867	protein_coding	163	111700	1.45927	Bound
APBA2	1	0.000974395	not_significant	1	-0.0344998	not_significant	1	-0.00127893	not_significant	ENSG00000034053	protein_coding	0		0	No binding
MAP2K3	0.0321506	-0.422765	down	0.181385	-0.243944	not_significant	0.742458	0.0997806	not_significant	ENSG00000034152	protein_coding	17	30569	0.556119	Bound		0.205143
EFCAB1	1	0	not_significant	1	0	not_significant	1	0	not_significant	ENSG00000034239	protein_coding	0		0	No binding
TMSB10	0.995873	-0.0499363	not_significant	0.0101801	-0.698363	down	0.421094	-0.214945	not_significant	ENSG00000034510	protein_coding	26	1051	24.7383	Highly bound
ASTE1	0.965297	0.0719096	not_significant	0.953304	0.0157829	not_significant	0.715722	0.111283	not_significant	ENSG00000034533	protein_coding	0		0	No binding
RNF19A	0.999961	-0.0449999	not_significant	0.601755	0.111786	not_significant	0.915375	-0.0432485	not_significant	ENSG00000034677	protein_coding	40	79159	0.505312	Bound
PEX3	0.999961	-0.00179127	not_significant	0.702994	0.0887647	not_significant	0.916117	-0.0429686	not_significant	ENSG00000034693	protein_coding	0		0	No binding
GABARAPL2	0.999961	0.0413668	not_significant	0.708236	0.0875803	not_significant	0.987848	-0.00748551	not_significant	ENSG00000034713	protein_coding	3	11531	0.260168	Bound		0.283362
MYOC	1	-0.00127981	not_significant	1	-0.0103923	not_significant	1	0.00362019	not_significant	ENSG00000034971	protein_coding	0		0	No binding
SH3YL1	0.999961	-0.0164584	not_significant	0.0868882	0.398937	not_significant	0.867027	-0.060678	not_significant	ENSG00000035115	protein_coding	0		0	No binding
FAM136A	0.999961	-0.0114277	not_significant	0.000446903	-0.791346	down	0.48097	-0.185828	not_significant	ENSG00000035141	protein_coding	24	6116	3.92413	Highly bound
VCL	0.999961	-0.0369527	not_significant	0.396811	0.162364	not_significant	0.625273	0.131213	not_significant	ENSG00000035403	protein_coding	115	126171	0.911461	Bound
DEPDC1B	0.990771	0.0574409	not_significant	0.0148617	0.578905	up	0.29387	0.273517	not_significant	ENSG00000035499	protein_coding	2	103279	0.019365	Lowly bound
DAPK2	0.77906	-0.0947048	not_significant	0.986436	-0.0046596	not_significant	0.453694	-0.191373	not_significant	ENSG00000035664	protein_coding	3	164998	0.018182	Lowly bound
NSMAF	0.999961	-0.0106683	not_significant	0.744506	-0.0741356	not_significant	0.994649	-0.00160946	not_significant	ENSG00000035681	protein_coding	17	76341	0.222685	Bound
ADSS2	0.999961	-0.0368277	not_significant	0.95893	-0.0124814	not_significant	0.980234	0.0119058	not_significant	ENSG00000035687	protein_coding	0		0	No binding
STAP1	1	0.00170376	not_significant	1	0.0174536	not_significant	1	0.0105342	not_significant	ENSG00000035720	protein_coding	0		0	No binding
TIMP2	0.967231	-0.0700762	not_significant	0.399275	-0.160067	not_significant	0.978976	-0.0126843	not_significant	ENSG00000035862	protein_coding	113	72411	1.56054	Bound
RFC1	0.999961	0.00792284	not_significant	0.367643	0.18033	not_significant	0.859355	-0.0626514	not_significant	ENSG00000035928	protein_coding	61	78920	0.772935	Bound
TBC1D23	0.999961	0.0167622	not_significant	0.0473598	0.423558	up	0.807327	0.0822715	not_significant	ENSG00000036054	protein_coding	3	64252	0.0466912	Lowly bound
CUL3	0.999961	0.00722904	not_significant	0.272107	0.231526	not_significant	0.93323	0.0348837	not_significant	ENSG00000036257	protein_coding	20	115248	0.173539	Bound
MYOM2	0.0177389	-0.0651972	down	0.0637074	-0.791171	not_significant	0.118175	-0.234429	not_significant	ENSG00000036448	protein_coding	0		0	No binding
OTC	1	0	not_significant	1	0	not_significant	1	0	not_significant	ENSG00000036473	protein_coding	0		0	No binding
CYP46A1	1	0.00611975	not_significant	0.378489	0.144518	not_significant	0.243625	0.129657	not_significant	ENSG00000036530	protein_coding	0		0	No binding
ZZZ3	0.999961	-0.0109594	not_significant	0.458915	0.153835	not_significant	0.815501	0.0862192	not_significant	ENSG00000036549	protein_coding	64	121004	0.528908	Bound
SLC18A1	1	0	not_significant	1	0	not_significant	1	0	not_significant	ENSG00000036565	protein_coding	0		0	No binding
USP2	0.00096518	-0.719398	down	0.00254053	-0.614786	down	0.120322	-0.349294	not_significant	ENSG00000036672	protein_coding	0		0	No binding
CASR	1	0.000841855	not_significant	1	-0.0225973	not_significant	1	-0.0006338	not_significant	ENSG00000036828	protein_coding	0		0	No binding
TUBG2	0.999961	-0.043213	not_significant	0.407484	-0.186025	not_significant	0.978528	-0.0134079	not_significant	ENSG00000037042	protein_coding	11	7702	1.4282	Bound
RPL26L1	0.999961	-0.000554802	not_significant	0.0875221	-0.376807	not_significant	0.895246	-0.0514338	not_significant	ENSG00000037241	protein_coding	2	11043	0.18111	Bound
FLT4	1	0.00399891	not_significant	1	-0.00571611	not_significant	1	0.0627931	not_significant	ENSG00000037280	protein_coding	0		0	No binding
NSUN2	0.999961	0.0112293	not_significant	0.915975	0.0247312	not_significant	0.815761	0.0769676	not_significant	ENSG00000037474	protein_coding	420	34053	12.3337	Highly bound			0.225359
FBXO42	0.999961	0.0355983	not_significant	0.24736	0.221611	not_significant	0.841429	-0.0673393	not_significant	ENSG00000037637	protein_coding	23	105616	0.21777	Bound
MFAP3	0.999961	0.0426268	not_significant	0.349286	0.196658	not_significant	0.995268	-0.00292712	not_significant	ENSG00000037749	protein_coding	3	181573	0.0165223	Lowly bound
MRI1	0.999961	-0.0165893	not_significant	0.0519935	-0.394012	not_significant	0.702988	-0.113412	not_significant	ENSG00000037757	protein_coding	73	9751	7.48641	Highly bound
METTL1	0.999961	-0.000503398	not_significant	0.0476636	-0.465673	down	0.937999	0.032162	not_significant	ENSG00000037897	protein_coding	26	4323	6.01434	Highly bound
HOXC8	1	0	not_significant	1	0	not_significant	1	0	not_significant	ENSG00000037965	protein_coding	0		0	No binding
AGA	0.999961	0.0136111	not_significant	0.00689006	0.682404	up	0.0529567	0.517684	not_significant	ENSG00000038002	protein_coding	0		0	No binding
PI4K2B	0.999961	0.00793946	not_significant	0.0356917	0.441322	up	0.21902	0.294085	not_significant	ENSG00000038210	protein_coding	0		0	No binding
BOD1L1	0.882601	-0.0852824	not_significant	0.380548	-0.167123	not_significant	0.218919	-0.264512	not_significant	ENSG00000038219	protein_coding	69	58986	1.16977	Bound		0.247216
MAT2B	0.999961	-3.90715e-05	not_significant	0.692067	-0.0864049	not_significant	0.591933	-0.141995	not_significant	ENSG00000038274	protein_coding	4	16223	0.246564	Bound
TLL1	0.0193538	-0.541047	down	0.43649	-0.163956	not_significant	0.0126605	-0.547608	down	ENSG00000038295	protein_coding	27	230638	0.117067	Lowly bound
EDC4	0.999961	0.0132794	not_significant	0.0183161	-0.560248	down	0.523337	-0.178993	not_significant	ENSG00000038358	protein_coding	107	11481	9.31975	Highly bound
TRIO	0.999961	-0.0459194	not_significant	0.357706	0.198161	not_significant	0.639783	0.135954	not_significant	ENSG00000038382	protein_coding	617	388427	1.58846	Bound		0.155492
VCAN	1	-0.00345992	not_significant	1	-0.0273074	not_significant	1	-0.0330898	not_significant	ENSG00000038427	protein_coding	0		0	No binding
CLEC16A	0.999961	0.0190918	not_significant	0.12344	0.292513	not_significant	0.840165	0.0704092	not_significant	ENSG00000038532	protein_coding	24	237702	0.100967	Lowly bound
MSR1	1	-0.00649805	not_significant	1	0.0322385	not_significant	1	0.00208122	not_significant	ENSG00000038945	protein_coding	0		0	No binding
CDH1	0.317942	-0.0733673	not_significant	0.415569	-0.195346	not_significant	0.353504	-0.217996	not_significant	ENSG00000039068	protein_coding	0		0	No binding
MTREX	0.999961	0.0115605	not_significant	0.272195	0.233341	not_significant	0.893483	0.0452432	not_significant	ENSG00000039123	protein_coding	0		0	No binding
DNAH5	0.926823	-0.077148	not_significant	0.987879	-0.00361673	not_significant	0.523379	0.167426	not_significant	ENSG00000039139	protein_coding	0		0	No binding
ZFYVE16	0.794876	0.0966173	not_significant	0.102011	0.310312	not_significant	0.778613	0.0986666	not_significant	ENSG00000039319	protein_coding	1	71338	0.0140178	Lowly bound
RIPOR1	0.999961	-0.0505307	not_significant	0.0144901	-0.525739	down	0.622636	-0.139132	not_significant	ENSG00000039523	protein_coding	0		0	No binding		0.427402
C6	1	0.00891985	not_significant	1	0.0410603	not_significant	1	0.0102584	not_significant	ENSG00000039537	protein_coding	0		0	No binding
RAI14	0.999961	-0.0361094	not_significant	0.519093	0.149743	not_significant	0.961939	0.0217463	not_significant	ENSG00000039560	protein_coding	0		0	No binding
SOX30	1	-0.00123243	not_significant	1	0.0428818	not_significant	1	0.0161465	not_significant	ENSG00000039600	protein_coding	0		0	No binding
PNKP	0.999961	-0.00915165	not_significant	0.155846	-0.319858	not_significant	0.897221	-0.0505786	not_significant	ENSG00000039650	protein_coding	169	18470	9.14997	Highly bound
BEST2	1	0.00727231	not_significant	1	0.0127457	not_significant	1	0.0197225	not_significant	ENSG00000039987	protein_coding	0		0	No binding
PHLPP2	0.999961	-0.0131949	not_significant	0.875347	-0.0373394	not_significant	0.821364	-0.0763215	not_significant	ENSG00000040199	protein_coding	59	86867	0.679199	Bound
SPDL1	0.999961	0.0165621	not_significant	0.910555	-0.0267298	not_significant	0.453694	-0.186028	not_significant	ENSG00000040275	protein_coding	3	21145	0.141878	Bound
STAU2	0.999961	0.0582719	not_significant	0.00123554	0.67253	up	0.954846	0.02594	not_significant	ENSG00000040341	protein_coding	12	327340	0.0366591	Lowly bound
SLC66A1	0.999961	-0.0211869	not_significant	0.86092	-0.0428523	not_significant	0.27148	0.270092	not_significant	ENSG00000040487	protein_coding	0		0	No binding
CTNS	0.999961	0.0486235	not_significant	0.49465	-0.137908	not_significant	0.96793	0.0198007	not_significant	ENSG00000040531	protein_coding	4	25075	0.159521	Bound
RTN4R	0.999961	-0.0157058	not_significant	0.970181	-0.00819679	not_significant	0.5937	0.144787	not_significant	ENSG00000040608	protein_coding	0		0	No binding
PHF23	0.999961	0.0100567	not_significant	0.0941764	-0.423121	not_significant	0.620305	-0.139421	not_significant	ENSG00000040633	protein_coding	61	4695	12.9925	Highly bound
CDH10	0.00164399	-0.762576	down	0.0477428	-0.430708	down	4.29154e-06	-1.01692	down	ENSG00000040731	protein_coding	0		0	No binding
INPP4A	0.999961	0.0534196	not_significant	0.0417914	0.423597	up	0.363604	0.223495	not_significant	ENSG00000040933	protein_coding	3	149537	0.0200619	Lowly bound
RAB27B	0.0427966	-0.52569	down	0.0237794	-0.518698	down	0.0876718	-0.422739	not_significant	ENSG00000041353	protein_coding	0		0	No binding
PSMA4	0.999961	0.0313713	not_significant	0.542508	-0.126617	not_significant	0.557773	-0.153867	not_significant	ENSG00000041357	protein_coding	19	12015	1.58136	Bound
MYO16	0.00555796	-0.726527	down	0.137289	-0.331322	not_significant	4.22072e-05	-0.985969	down	ENSG00000041515	protein_coding	0		0	No binding
LSG1	0.999961	-0.00403427	not_significant	0.133123	-0.275877	not_significant	0.308842	-0.231329	not_significant	ENSG00000041802	protein_coding	83	31690	2.61912	Highly bound		0.414633
PARP3	0.999961	-0.00427958	not_significant	0.257963	-0.276446	not_significant	0.986188	-0.00792368	not_significant	ENSG00000041880	protein_coding	0		0	No binding
TNC	0.650464	-0.073022	not_significant	0.0675887	-0.515071	not_significant	0.692093	0.115028	not_significant	ENSG00000041982	protein_coding	0		0	No binding
THAP3	0.999961	0.00854369	not_significant	0.0311659	-0.470702	down	0.651149	-0.132314	not_significant	ENSG00000041988	protein_coding	6	10721	0.559649	Bound	0.222135	0.427137
RIPOR3	0.999961	-0.0144159	not_significant	0.956338	0.0146982	not_significant	0.905834	0.0345136	not_significant	ENSG00000042062	protein_coding	0		0	No binding
TDP1	0.999961	-0.00585416	not_significant	0.810352	0.0539615	not_significant	0.988491	-0.00732879	not_significant	ENSG00000042088	protein_coding	0		0	No binding
AIFM2	0.999961	0.0149305	not_significant	0.643785	-0.0972915	not_significant	0.984369	-0.00972908	not_significant	ENSG00000042286	protein_coding	39	34712	1.12353	Bound
C2orf83	1	0.00115305	not_significant	1	-0.000972133	not_significant	1	-0.000485194	not_significant	ENSG00000042304	transcribed_unprocessed_pseudogene	0		0	No binding
SPATA7	0.921527	0.0523059	not_significant	0.00227704	0.927908	up	0.524058	0.164986	not_significant	ENSG00000042317	protein_coding	0		0	No binding
MED17	0.999961	0.0328455	not_significant	0.990644	-0.00350481	not_significant	0.435883	-0.184167	not_significant	ENSG00000042429	protein_coding	0		0	No binding
RETSAT	0.999961	0.0271598	not_significant	0.216023	-0.246928	not_significant	0.755552	-0.0961197	not_significant	ENSG00000042445	protein_coding	94	12533	7.5002	Highly bound
CAPG	0.950558	-0.0708432	not_significant	0.566944	-0.121349	not_significant	0.906725	-0.0464836	not_significant	ENSG00000042493	protein_coding	21	23685	0.886637	Bound
AP2S1	0.999961	0.00456209	not_significant	0.396301	-0.178128	not_significant	0.905122	0.0468339	not_significant	ENSG00000042753	protein_coding	11	12857	0.855565	Bound
USH2A	1	0.00302749	not_significant	1	0.0301586	not_significant	1	0.0135127	not_significant	ENSG00000042781	protein_coding	0		0	No binding
ZPBP	1	-0.00114948	not_significant	1	0.00418166	not_significant	1	0.004766	not_significant	ENSG00000042813	protein_coding	0		0	No binding
TG	0.999961	0.0147409	not_significant	0.498282	0.126752	not_significant	0.288597	0.147791	not_significant	ENSG00000042832	protein_coding	0		0	No binding
ADAM28	1	0.00104614	not_significant	1	0.00768517	not_significant	1	-0.000601117	not_significant	ENSG00000042980	protein_coding	0		0	No binding
BARX2	1	-0.000181731	not_significant	1	0.00844644	not_significant	1	-0.000436031	not_significant	ENSG00000043039	protein_coding	0		0	No binding
DCUN1D1	0.999961	0.0239983	not_significant	0.477181	0.145865	not_significant	0.940395	-0.0309926	not_significant	ENSG00000043093	protein_coding	8	47880	0.167084	Bound
JADE2	0.138968	-0.318041	not_significant	0.0105839	-0.46057	down	0.369693	-0.195213	not_significant	ENSG00000043143	protein_coding	10	58919	0.169725	Bound
ZIC2	0.999961	-0.0305436	not_significant	0.00496642	-0.643555	down	0.517215	-0.180486	not_significant	ENSG00000043355	protein_coding	8	5002	1.59936	Bound
LCP2	1	0.00118144	not_significant	1	0.00865435	not_significant	1	0.00563571	not_significant	ENSG00000043462	protein_coding	0		0	No binding
TRIT1	0.999961	-0.0100502	not_significant	0.390718	0.18321	not_significant	0.986188	0.00954639	not_significant	ENSG00000043514	protein_coding	102	42490	2.40056	Highly bound
ADRB1	0.999961	-0.0113657	not_significant	0.566873	-0.13882	not_significant	0.720294	-0.105007	not_significant	ENSG00000043591	protein_coding	0		0	No binding
GUCA2B	1	0	not_significant	1	0	not_significant	1	0	not_significant	ENSG00000044012	protein_coding	0		0	No binding
CUL7	0.999961	0.033435	not_significant	0.879018	0.0370232	not_significant	0.987848	-0.0076595	not_significant	ENSG00000044090	protein_coding	145	16329	8.87991	Highly bound
CTNNA1	0.999961	-0.0206885	not_significant	0.806482	0.0568065	not_significant	0.843703	-0.0679444	not_significant	ENSG00000044115	protein_coding	125	324068	0.385722	Bound
PHKA2	0.999961	0.000618477	not_significant	0.660026	0.0955399	not_significant	0.692173	0.119517	not_significant	ENSG00000044446	protein_coding	174	92299	1.88518	Bound		0.367117
CNTLN	0.999961	0.0289064	not_significant	0.0039203	0.629745	up	0.43594	0.201498	not_significant	ENSG00000044459	protein_coding	4	368942	0.0108418	Lowly bound
EPHA3	1	0.00326829	not_significant	1	0.0156893	not_significant	1	0.0163269	not_significant	ENSG00000044524	protein_coding	0		0	No binding
HSPA5	0.999961	-0.00037901	not_significant	0.00561813	-0.726995	down	0.112834	-0.432148	not_significant	ENSG00000044574	protein_coding	127	6478	19.6048	Highly bound
DSG2	0.999961	-0.033009	not_significant	0.766498	-0.068188	not_significant	0.577255	-0.150581	not_significant	ENSG00000046604	protein_coding	22	50966	0.43166	Bound
GEMIN8	0.999961	0.012195	not_significant	0.647062	0.0975422	not_significant	0.727983	-0.105504	not_significant	ENSG00000046647	protein_coding	3	21615	0.138793	Bound
OFD1	0.999961	-0.012753	not_significant	0.679558	-0.0860051	not_significant	0.456999	-0.180395	not_significant	ENSG00000046651	protein_coding	36	34609	1.04019	Bound	0.162879	0.117806
GPM6B	1	-0.00652621	not_significant	1	0.0112562	not_significant	1	-0.00350487	not_significant	ENSG00000046653	protein_coding	0		0	No binding
MAGEC2	1	-0.000181731	not_significant	1	0.00844644	not_significant	1	-0.000436031	not_significant	ENSG00000046774	protein_coding	0		0	No binding
PREX2	1	0.00235121	not_significant	1	0.0239174	not_significant	1	0.00607818	not_significant	ENSG00000046889	protein_coding	0		0	No binding
WDR37	0.999961	0.0233976	not_significant	0.665411	0.0924598	not_significant	0.987196	-0.00680754	not_significant	ENSG00000047056	protein_coding	10	82760	0.120831	Lowly bound
YTHDC2	0.999961	0.0451069	not_significant	0.540007	0.127625	not_significant	0.983299	-0.0119462	not_significant	ENSG00000047188	protein_coding	5	81603	0.0612723	Lowly bound
CTPS2	0.999961	0.00321176	not_significant	0.440363	0.167308	not_significant	0.817543	-0.0843005	not_significant	ENSG00000047230	protein_coding	6	124934	0.0480254	Lowly bound
ATP6V1H	0.999961	0.0117991	not_significant	0.181385	0.292779	not_significant	0.849082	0.0677257	not_significant	ENSG00000047249	protein_coding	23	128002	0.179685	Bound
POLR2B	0.999961	0.0123399	not_significant	0.948025	0.0155121	not_significant	0.870161	-0.0554177	not_significant	ENSG00000047315	protein_coding	24	53447	0.449043	Bound
FAM214A	0.999961	-0.00300262	not_significant	0.00277147	0.678238	up	0.9907	0.0069276	not_significant	ENSG00000047346	protein_coding	0		0	No binding
ARAP2	0.999961	-0.0159772	not_significant	0.326838	0.215969	not_significant	0.866488	0.0607273	not_significant	ENSG00000047365	protein_coding	0		0	No binding
TPR	0.698762	0.121187	not_significant	0.722158	0.0833268	not_significant	0.949316	-0.0269947	not_significant	ENSG00000047410	protein_coding	312	64042	4.8718	Highly bound	0.130482
CP	1	-2.32791e-05	not_significant	1	0.0170291	not_significant	1	0.020189	not_significant	ENSG00000047457	protein_coding	0		0	No binding
KATNIP	0.999961	0.00373783	not_significant	0.429162	0.162903	not_significant	0.995026	-0.00280553	not_significant	ENSG00000047578	protein_coding	0		0	No binding
DTNBP1	0.999961	-0.00567419	not_significant	0.119916	0.34196	not_significant	0.448351	0.202225	not_significant	ENSG00000047579	protein_coding	5	140258	0.0356486	Lowly bound
XK	1	0	not_significant	1	0	not_significant	1	0	not_significant	ENSG00000047597	protein_coding	0		0	No binding
ANO2	0.0092474	-0.788111	down	0.91699	0.0297407	not_significant	0.958747	0.0227487	not_significant	ENSG00000047617	protein_coding	0		0	No binding
C12orf4	0.999961	0.0396429	not_significant	0.578797	0.120451	not_significant	0.860128	0.0622403	not_significant	ENSG00000047621	protein_coding	1	50781	0.0196924	Lowly bound
SCML1	0.999961	-0.050712	not_significant	0.594365	0.11012	not_significant	0.831573	0.0717811	not_significant	ENSG00000047634	protein_coding	31	17540	1.76739	Bound
WWC3	1	-0.00881186	not_significant	1	0.0297314	not_significant	1	-0.00482718	not_significant	ENSG00000047644	protein_coding	0		0	No binding
ARHGAP6	0.774967	-0.054963	not_significant	0.940516	0.0208126	not_significant	0.741148	0.0954012	not_significant	ENSG00000047648	protein_coding	0		0	No binding
FAM184B	1	0.00944059	not_significant	1	0.121571	not_significant	1	-0.0135212	not_significant	ENSG00000047662	protein_coding	0		0	No binding
MAP4	0.999961	-0.00338717	not_significant	0.110585	0.323146	not_significant	0.742458	0.103127	not_significant	ENSG00000047849	protein_coding	403	238583	1.68914	Bound		0.27028
GOPC	0.972332	-0.0644495	not_significant	0.474521	0.153383	not_significant	0.949027	0.0266521	not_significant	ENSG00000047932	protein_coding	27	42274	0.63869	Bound
ROS1	1	-0.0046104	not_significant	1	0.00988571	not_significant	1	0.00278165	not_significant	ENSG00000047936	protein_coding	0		0	No binding
USP28	0.999961	-0.0219157	not_significant	0.575975	0.123323	not_significant	0.661504	-0.126027	not_significant	ENSG00000048028	protein_coding	6	77697	0.0772231	Lowly bound
HDAC9	0.999961	-0.00266404	not_significant	0.0865919	0.534862	not_significant	0.00760233	1.05621	up	ENSG00000048052	protein_coding	0		0	No binding
TSPAN17	0.999961	0.00123961	not_significant	0.183047	-0.300861	not_significant	0.92993	0.0355488	not_significant	ENSG00000048140	protein_coding	5	11668	0.428522	Bound
NOP16	0.999961	-0.0117336	not_significant	0.000989345	-0.723129	down	0.651181	-0.132004	not_significant	ENSG00000048162	protein_coding	47	5038	9.3291	Highly bound
CC2D2A	0.999961	0.00207048	not_significant	0.769713	0.0645611	not_significant	0.975416	-0.0153325	not_significant	ENSG00000048342	protein_coding	0		0	No binding
RRM2B	0.999961	0.034948	not_significant	0.200106	0.260697	not_significant	0.838438	0.0715495	not_significant	ENSG00000048392	protein_coding	0		0	No binding
ZNF800	0.999961	0.0333145	not_significant	0.592248	-0.113963	not_significant	0.708871	-0.111533	not_significant	ENSG00000048405	protein_coding	23	85135	0.270159	Bound
TNFRSF17	1	0	not_significant	1	0	not_significant	1	0	not_significant	ENSG00000048462	protein_coding	0		0	No binding
SNX29	0.999961	0.00709681	not_significant	6.51944e-06	1.09748	up	0.0732399	0.468223	not_significant	ENSG00000048471	protein_coding	0		0	No binding
LMO3	1	0.00103834	not_significant	1	0.00683674	not_significant	1	-0.000664227	not_significant	ENSG00000048540	protein_coding	0		0	No binding
MRPS10	0.999961	0.0328122	not_significant	0.776064	0.0635182	not_significant	0.932014	-0.0345959	not_significant	ENSG00000048544	protein_coding	6	11065	0.54225	Bound
GUCA1A	1	-0.000112276	not_significant	1	-0.000954958	not_significant	1	0.00408429	not_significant	ENSG00000048545	protein_coding	0		0	No binding
RSF1	0.999961	0.00465416	not_significant	0.11156	0.327022	not_significant	0.989826	0.00666802	not_significant	ENSG00000048649	protein_coding	85	161022	0.527878	Bound
VPS13D	0.999961	0.00808097	not_significant	0.385427	0.179475	not_significant	0.991204	0.00546357	not_significant	ENSG00000048707	protein_coding	17	282016	0.0602803	Lowly bound
CELF2	1	0.00382797	not_significant	1	0.0362095	not_significant	1	0.0198771	not_significant	ENSG00000048740	protein_coding	0		0	No binding
FAM120A	0.999961	0.00288194	not_significant	0.770875	0.0672798	not_significant	0.918409	-0.0406552	not_significant	ENSG00000048828	protein_coding	93	114386	0.813037	Bound		0.184768
R3HDM1	0.999961	0.00242017	not_significant	0.285056	0.221345	not_significant	0.910352	0.039922	not_significant	ENSG00000048991	protein_coding	12	193816	0.0619144	Lowly bound
COL9A2	0.999961	-0.00101969	not_significant	0.791693	0.0661996	not_significant	0.653677	0.110984	not_significant	ENSG00000049089	protein_coding	0		0	No binding
KITLG	0.319505	-0.211343	not_significant	0.780115	-0.0689615	not_significant	0.411355	-0.214318	not_significant	ENSG00000049130	protein_coding	28	88059	0.317969	Bound
ERCC8	0.999961	-0.0032089	not_significant	0.457036	0.151978	not_significant	0.979298	0.0150457	not_significant	ENSG00000049167	protein_coding	3	71243	0.0421094	Lowly bound
ADAMTS6	0.00252095	-0.758976	down	0.857341	0.0464501	not_significant	0.0256332	-0.538993	down	ENSG00000049192	protein_coding	0		0	No binding
H6PD	0.999961	-0.01487	not_significant	0.0359481	0.449745	up	0.0462394	0.458522	up	ENSG00000049239	protein_coding	0		0	No binding
VAMP3	0.999961	0.0397653	not_significant	0.217913	-0.234152	not_significant	0.985711	0.00988912	not_significant	ENSG00000049245	protein_coding	3	10164	0.295159	Bound
PER3	0.999961	-0.00104244	not_significant	0.0476905	-0.517324	down	0.000216137	0.997449	up	ENSG00000049246	protein_coding	0		0	No binding
UTS2	1	-0.000112276	not_significant	1	-0.000954958	not_significant	1	0.00408429	not_significant	ENSG00000049247	protein_coding	0		0	No binding
TNFRSF9	0.97962	0.0340409	not_significant	8.00591e-07	2.0045	up	0.00324735	1.25963	up	ENSG00000049249	protein_coding	0		0	No binding
EPN3	0.999961	0.005242	not_significant	0.848212	0.0382403	not_significant	0.512289	0.0950509	not_significant	ENSG00000049283	protein_coding	0		0	No binding
LTBP1	0.999961	-0.0180839	not_significant	0.795802	0.0593426	not_significant	0.995448	0.00201436	not_significant	ENSG00000049323	protein_coding	0		0	No binding
RCN1	0.999961	-0.00831348	not_significant	0.0239076	-0.554551	down	0.280448	-0.284912	not_significant	ENSG00000049449	protein_coding	6	14852	0.403986	Bound
ELN	1	-3.60809e-05	not_significant	1	0.0292157	not_significant	1	0.0141962	not_significant	ENSG00000049540	protein_coding	0		0	No binding
RFC2	0.999961	0.0282593	not_significant	0.669438	0.0959093	not_significant	0.919045	0.048432	not_significant	ENSG00000049541	protein_coding	33	22960	1.43728	Bound
ARID1B	0.999961	-0.0247432	not_significant	0.347193	0.209539	not_significant	0.83353	0.0735802	not_significant	ENSG00000049618	protein_coding	19	433406	0.0438388	Lowly bound
CLPTM1L	0.999961	0.000718663	not_significant	0.145512	-0.270122	not_significant	0.849354	0.0651082	not_significant	ENSG00000049656	protein_coding	448	27356	16.3767	Highly bound			0.190507
NEDD4L	0.833208	-0.0854514	not_significant	0.0101914	0.608268	up	0.329189	0.238739	not_significant	ENSG00000049759	protein_coding	7	357174	0.0195983	Lowly bound
FOXP3	1	-0.01227	not_significant	1	-0.072555	not_significant	1	0.00506801	not_significant	ENSG00000049768	protein_coding	0		0	No binding
PPP1R3F	0.999961	0.0288057	not_significant	0.428854	0.164789	not_significant	0.430229	0.19748	not_significant	ENSG00000049769	protein_coding	8	31619	0.253012	Bound
HEXB	0.999961	0.0160576	not_significant	0.888002	-0.0339364	not_significant	0.866063	0.0608632	not_significant	ENSG00000049860	protein_coding	1	82625	0.0121029	Lowly bound
PTCD2	0.993867	-0.0670248	not_significant	0.232848	-0.22776	not_significant	0.411355	-0.198901	not_significant	ENSG00000049883	protein_coding	2	48029	0.0416415	Lowly bound
NEXMIF	0.999961	0.0171998	not_significant	0.00432341	1.52017	up	0.0727689	0.919263	not_significant	ENSG00000050030	protein_coding	0		0	No binding
JKAMP	0.999961	0.0146052	not_significant	0.7478	0.0716702	not_significant	0.872276	-0.0588123	not_significant	ENSG00000050130	protein_coding	0		0	No binding
DKK3	0.802107	-0.029191	not_significant	0.684699	0.0838104	not_significant	0.995026	-0.00169226	not_significant	ENSG00000050165	protein_coding	0		0	No binding
ARHGEF5	0.999961	0.054886	not_significant	0.908171	0.0277711	not_significant	0.895101	-0.0572926	not_significant	ENSG00000050327	protein_coding	0		0	No binding
NFE2L3	1	0.0131042	not_significant	1	0.0675304	not_significant	1	0.0452767	not_significant	ENSG00000050344	protein_coding	0		0	No binding
MCUR1	0.999961	0.0273028	not_significant	0.791731	-0.0554523	not_significant	0.960041	0.0220949	not_significant	ENSG00000050393	protein_coding	0		0	No binding
LIMA1	0.00418629	-0.561256	down	0.0279113	-0.401998	down	0.00894369	-0.491212	down	ENSG00000050405	protein_coding	133	107759	1.23424	Bound
LETMD1	0.999961	-0.0232399	not_significant	0.450642	-0.147852	not_significant	0.480917	-0.177247	not_significant	ENSG00000050426	protein_coding	79	12463	6.33876	Highly bound
SLC4A8	0.999961	-0.00451064	not_significant	0.970143	-0.0106598	not_significant	0.841117	0.0674581	not_significant	ENSG00000050438	protein_coding	0		0	No binding
LAMC3	0.999961	-0.0526955	not_significant	0.00132709	-0.568827	down	0.894326	-0.0487001	not_significant	ENSG00000050555	protein_coding	123	85392	1.44042	Bound
PTGER3	1	0.022394	not_significant	1	-0.00598556	not_significant	0.918354	-0.0169894	not_significant	ENSG00000050628	protein_coding	0		0	No binding
TNIP3	1	3.6926e-05	not_significant	1	0.0958774	not_significant	1	0.037658	not_significant	ENSG00000050730	protein_coding	0		0	No binding
MAPK9	0.999961	-0.00786131	not_significant	0.317022	0.203273	not_significant	0.92512	0.0388961	not_significant	ENSG00000050748	protein_coding	22	58957	0.373153	Bound
COL23A1	1	0.00554804	not_significant	0.900339	0.0249188	not_significant	0.98449	0.00537785	not_significant	ENSG00000050767	protein_coding	0		0	No binding
BCAR1	0.999961	-0.000462783	not_significant	0.493946	-0.148371	not_significant	0.797574	0.0861963	not_significant	ENSG00000050820	protein_coding	157	39867	3.93809	Highly bound		0.16282
FAM160A2	0.784599	0.0965793	not_significant	0.314821	0.200612	not_significant	0.571186	0.152872	not_significant	ENSG00000051009	protein_coding	29	23377	1.24054	Bound
HERPUD1	0.999961	-0.012793	not_significant	0.533802	0.131827	not_significant	0.414187	-0.202687	not_significant	ENSG00000051108	protein_coding	35	12816	2.73096	Highly bound
HOMER3	0.999961	0.0280086	not_significant	0.591129	0.119944	not_significant	0.216579	0.301326	not_significant	ENSG00000051128	protein_coding	25	12061	2.0728	Bound	0.281698
RAD51	0.999961	-0.0138579	not_significant	0.773859	-0.0667884	not_significant	0.892309	-0.053021	not_significant	ENSG00000051180	protein_coding	0		0	No binding
POLQ	0.999961	-0.00130507	not_significant	0.47371	-0.144298	not_significant	0.478482	-0.178002	not_significant	ENSG00000051341	protein_coding	117	115215	1.01549	Bound		0.176423
PIK3CB	0.999961	0.00421828	not_significant	0.171971	0.280686	not_significant	0.779418	0.090957	not_significant	ENSG00000051382	protein_coding	14	182240	0.0768218	Lowly bound
CYBA	0.999961	0.0119574	not_significant	0.644441	-0.10515	not_significant	0.515605	0.179049	not_significant	ENSG00000051523	protein_coding	197	7870	25.0318	Highly bound
THOC3	0.999961	0.0636742	not_significant	0.120989	-0.300842	not_significant	0.596221	-0.143786	not_significant	ENSG00000051596	protein_coding	7	116808	0.0599274	Lowly bound
HEBP2	0.999961	-0.0128989	not_significant	0.645163	0.106329	not_significant	0.978057	0.0188096	not_significant	ENSG00000051620	protein_coding	0		0	No binding
MPHOSPH9	0.999961	0.0422571	not_significant	0.566998	0.117788	not_significant	0.996046	-0.00145798	not_significant	ENSG00000051825	protein_coding	86	91695	0.937892	Bound
PLEKHA5	0.999961	-0.00923672	not_significant	0.00996212	0.552514	up	0.6204	0.140239	not_significant	ENSG00000052126	protein_coding	15	246649	0.0608152	Lowly bound	0.205469
PRSS8	0.999961	-0.0117799	not_significant	0.623382	0.0948158	not_significant	0.918334	0.0248776	not_significant	ENSG00000052344	protein_coding	0		0	No binding
SIKE1	0.999961	-0.00433276	not_significant	0.0734388	-0.391212	not_significant	0.225054	-0.303054	not_significant	ENSG00000052723	protein_coding	4	11207	0.35692	Bound
RRP12	0.999961	-0.0288518	not_significant	0.000377555	-0.663242	down	0.697283	-0.113439	not_significant	ENSG00000052749	protein_coding	149	69719	2.13715	Bound
FNIP2	0.999961	0.02649	not_significant	0.0341914	0.490148	up	0.29931	0.267223	not_significant	ENSG00000052795	protein_coding	0		0	No binding
MSMO1	0.999961	0.0470802	not_significant	0.892861	-0.0360724	not_significant	0.054514	-0.460266	not_significant	ENSG00000052802	protein_coding	3	15538	0.193075	Bound
TTC17	0.999961	0.00131233	not_significant	0.7478	0.0719051	not_significant	0.98449	-0.00840253	not_significant	ENSG00000052841	protein_coding	40	136002	0.294113	Bound
ALX4	1	0.00149819	not_significant	1	-0.00310822	not_significant	1	0.0219535	not_significant	ENSG00000052850	protein_coding	0		0	No binding
FSTL4	1	-0.00306577	not_significant	1	0.0297481	not_significant	1	0.00497011	not_significant	ENSG00000053108	protein_coding	0		0	No binding
FOXN3	0.999961	-0.051756	not_significant	0.0496044	0.437306	up	0.779603	0.0995687	not_significant	ENSG00000053254	protein_coding	2	494279	0.0040463	Lowly bound
METTL24	1	-0.00153729	not_significant	1	0.0169873	not_significant	1	0.00616833	not_significant	ENSG00000053328	protein_coding	0		0	No binding
AKR7A2	0.999961	0.0430491	not_significant	0.446531	-0.155121	not_significant	0.761387	0.0958009	not_significant	ENSG00000053371	protein_coding	17	8182	2.07773	Bound
MRTO4	0.999961	-0.00170326	not_significant	0.0139008	-0.509153	down	0.993854	0.00654162	not_significant	ENSG00000053372	protein_coding	34	8590	3.95809	Highly bound
NNAT	1	-0.00529168	not_significant	1	-0.0392738	not_significant	1	0.0092044	not_significant	ENSG00000053438	protein_coding	0		0	No binding
USE1	0.984738	0.0524154	not_significant	0.572443	-0.13319	not_significant	0.800455	0.0835755	not_significant	ENSG00000053501	protein_coding	0		0	No binding
MCF2L2	1	0.00518858	not_significant	1	-0.010338	not_significant	1	0.00716926	not_significant	ENSG00000053524	protein_coding	0		0	No binding
NRIP2	1	0.00958206	not_significant	1	0.0509239	not_significant	1	0.0391944	not_significant	ENSG00000053702	protein_coding	0		0	No binding
LAMA3	0.787953	-0.0927421	not_significant	0.875275	0.0410325	not_significant	0.672706	-0.121668	not_significant	ENSG00000053747	protein_coding	15	265624	0.0564708	Lowly bound
AP5M1	0.999961	0.0241618	not_significant	0.969412	-0.00928199	not_significant	0.364316	-0.214154	not_significant	ENSG00000053770	protein_coding	1	29834	0.0335188	Lowly bound
ANAPC4	0.999961	0.0214067	not_significant	0.95928	0.015214	not_significant	0.767822	-0.0961468	not_significant	ENSG00000053900	protein_coding	2	41286	0.0484426	Lowly bound
KCNQ1	0.142309	-0.514472	not_significant	0.0441687	-0.62306	down	0.50416	-0.172085	not_significant	ENSG00000053918	protein_coding	0		0	No binding
TRAPPC3	0.999961	0.0490705	not_significant	0.908171	-0.0294497	not_significant	0.942866	-0.029024	not_significant	ENSG00000054116	protein_coding	22	19484	1.12913	Bound
THRAP3	0.999961	-0.00846242	not_significant	0.608105	0.111771	not_significant	0.982518	0.0111633	not_significant	ENSG00000054118	protein_coding	129	80942	1.59373	Bound
PHPT1	0.999961	-0.0179868	not_significant	0.491411	-0.142935	not_significant	0.974091	-0.0104782	not_significant	ENSG00000054148	protein_coding	33	2304	14.3229	Highly bound
ENTPD2	0.373673	0.0391562	not_significant	0.0110029	1.57528	up	0.0171489	1.60238	up	ENSG00000054179	protein_coding	0		0	No binding
LY75	1	0	not_significant	1	0	not_significant	1	0	not_significant	ENSG00000054219	protein_coding	0		0	No binding
ARID4B	0.999961	0.0450757	not_significant	0.0489502	0.407271	up	0.782915	0.0890323	not_significant	ENSG00000054267	protein_coding	28	196586	0.142431	Bound
OPN3	0.934548	-0.0568326	not_significant	0.430079	0.186376	not_significant	0.403572	-0.223374	not_significant	ENSG00000054277	protein_coding	0		0	No binding
SDCCAG8	0.999961	0.0126658	not_significant	8.77602e-05	0.840724	up	0.327616	0.251705	not_significant	ENSG00000054282	protein_coding	0		0	No binding
PTPRN	1	-0.00384222	not_significant	1	-0.0406095	not_significant	1	-0.000246096	not_significant	ENSG00000054356	protein_coding	0		0	No binding
HHAT	0.999961	-0.00418868	not_significant	1.54602e-08	1.50535	up	2.4492e-07	1.39173	up	ENSG00000054392	protein_coding	0		0	No binding
KIF1B	0.999961	0.0209963	not_significant	0.0476533	0.391447	up	0.902633	0.0491167	not_significant	ENSG00000054523	protein_coding	32	170799	0.187355	Bound
FOXC1	0.999961	-0.0307455	not_significant	0.0009428	-0.780149	down	0.539684	-0.168738	not_significant	ENSG00000054598	protein_coding	7	3926	1.78299	Bound
TBC1D22A	0.999961	-0.0256234	not_significant	0.161851	0.28473	not_significant	0.710348	0.114236	not_significant	ENSG00000054611	protein_coding	33	413083	0.0798871	Lowly bound
SYNE2	0.999961	-0.00440998	not_significant	0.374352	0.177279	not_significant	0.9899	-0.00543132	not_significant	ENSG00000054654	protein_coding	26	373451	0.0696209	Lowly bound		0.176981
PLEKHH1	0.999961	0.0447492	not_significant	0.0651809	0.402567	not_significant	0.0030275	0.679953	up	ENSG00000054690	protein_coding	0		0	No binding
ATP9A	0.392357	-0.190504	not_significant	0.431273	0.170081	not_significant	0.90543	-0.0482333	not_significant	ENSG00000054793	protein_coding	6	172121	0.0348592	Lowly bound
SPO11	1	0	not_significant	1	0	not_significant	1	0	not_significant	ENSG00000054796	protein_coding	0		0	No binding
CBLN4	1	0.00138007	not_significant	1	-0.00106003	not_significant	1	-0.000477216	not_significant	ENSG00000054803	protein_coding	0		0	No binding
CHRDL2	0.999961	-0.0122008	not_significant	0.0176041	-1.08897	down	0.871665	-0.0442736	not_significant	ENSG00000054938	protein_coding	0		0	No binding
FAM168A	0.978804	0.0622033	not_significant	0.000617655	0.750641	up	0.412148	0.218003	not_significant	ENSG00000054965	protein_coding	17	197703	0.0859876	Lowly bound
RELT	0.929546	0.0751464	not_significant	0.251755	-0.224442	not_significant	0.0546146	0.413041	not_significant	ENSG00000054967	protein_coding	40	21211	1.88581	Bound
GALC	1	-0.00537758	not_significant	1	-0.0933562	not_significant	1	0.0381323	not_significant	ENSG00000054983	protein_coding	0		0	No binding
NOP58	0.999961	0.00128413	not_significant	0.884657	-0.035608	not_significant	0.898062	0.0531307	not_significant	ENSG00000055044	protein_coding	41	37951	1.08034	Bound
SZRD1	0.999961	0.0144429	not_significant	0.922388	-0.0241456	not_significant	0.996921	-0.00023969	not_significant	ENSG00000055070	protein_coding	16	45571	0.3511	Bound
KCNH2	1	-0.00140053	not_significant	1	0.00742303	not_significant	1	1.43764e-05	not_significant	ENSG00000055118	protein_coding	0		0	No binding
CUL1	0.999961	-0.0144013	not_significant	0.779971	0.0663406	not_significant	0.854879	-0.0645081	not_significant	ENSG00000055130	protein_coding	56	103123	0.543041	Bound
FAM114A2	0.999961	0.0380126	not_significant	0.0865919	0.386353	not_significant	0.980673	-0.0123775	not_significant	ENSG00000055147	protein_coding	0		0	No binding
CYFIP2	1	-0.00503114	not_significant	1	-0.00236387	not_significant	1	-0.00361737	not_significant	ENSG00000055163	protein_coding	0		0	No binding
TAB2	0.999961	-0.0103029	not_significant	0.371702	0.1965	not_significant	0.935578	-0.0326256	not_significant	ENSG00000055208	protein_coding	2	192973	0.0103641	Lowly bound
GINM1	0.999961	-0.00175013	not_significant	0.479285	0.162715	not_significant	0.641769	0.136051	not_significant	ENSG00000055211	protein_coding	0		0	No binding
EIF2AK2	0.999961	0.0125259	not_significant	0.77463	-0.0592099	not_significant	0.623815	-0.131875	not_significant	ENSG00000055332	protein_coding	39	57856	0.674087	Bound
USP36	0.67942	-0.121786	not_significant	0.0235445	-0.400779	down	0.760365	-0.0903549	not_significant	ENSG00000055483	protein_coding	399	54061	7.38055	Highly bound
KMT2C	0.999961	0.0145647	not_significant	0.132338	0.296106	not_significant	0.727983	0.105786	not_significant	ENSG00000055609	protein_coding	327	301084	1.08608	Bound
MCOLN3	1	0.00309774	not_significant	1	-0.0017818	not_significant	1	0.0113285	not_significant	ENSG00000055732	protein_coding	0		0	No binding
CCDC85A	1	0	not_significant	1	0	not_significant	1	0	not_significant	ENSG00000055813	protein_coding	0		0	No binding
PUM2	0.999961	-6.07226e-05	not_significant	0.0847672	0.364357	not_significant	0.748193	0.103138	not_significant	ENSG00000055917	protein_coding	86	103544	0.830565	Bound
MRPL43	0.999961	0.00910007	not_significant	0.147909	-0.366666	not_significant	0.801207	-0.0807154	not_significant	ENSG00000055950	protein_coding	29	18058	1.60594	Bound
ITIH4	1	0.00179001	not_significant	1	0.0102078	not_significant	1	0.0047644	not_significant	ENSG00000055955	protein_coding	0		0	No binding
ITIH1	1	0.00130199	not_significant	1	-0.00162687	not_significant	1	0.00673418	not_significant	ENSG00000055957	protein_coding	0		0	No binding
HPF1	0.934548	0.0675849	not_significant	0.0880153	0.372322	not_significant	0.822909	0.0768754	not_significant	ENSG00000056050	protein_coding	0		0	No binding
ZFR	0.999961	0.00881753	not_significant	0.306324	0.204714	not_significant	0.912964	0.044087	not_significant	ENSG00000056097	protein_coding	236	90412	2.61027	Highly bound
ZNF280C	0.999961	0.0393789	not_significant	0.0661333	0.377272	not_significant	0.296588	0.253393	not_significant	ENSG00000056277	protein_coding	2	66189	0.0302165	Lowly bound
NPFFR2	1	-0.00122608	not_significant	1	-0.00284844	not_significant	1	0.00638853	not_significant	ENSG00000056291	protein_coding	0		0	No binding
PHF21B	1	4.22722e-05	not_significant	1	-0.0107927	not_significant	1	0.0021019	not_significant	ENSG00000056487	protein_coding	0		0	No binding
TRAF1	0.999961	0.0183686	not_significant	0.610139	0.124432	not_significant	2.00257e-05	1.4476	up	ENSG00000056558	protein_coding	0		0	No binding
RC3H2	0.999961	0.0445126	not_significant	0.890614	0.0343746	not_significant	0.966841	-0.0186885	not_significant	ENSG00000056586	protein_coding	35	60786	0.57579	Bound
IL17RB	0.999961	0.0101103	not_significant	0.858349	-0.0445454	not_significant	0.281949	0.272419	not_significant	ENSG00000056736	protein_coding	0		0	No binding
TRAF3IP2	0.174878	-0.290419	not_significant	0.215809	-0.233863	not_significant	0.203116	-0.277689	not_significant	ENSG00000056972	protein_coding	6	49825	0.120421	Lowly bound
GYG2	1	-0.0028315	not_significant	1	-0.0744704	not_significant	1	-0.0242774	not_significant	ENSG00000056998	protein_coding	0		0	No binding
DCBLD2	0.999961	-0.00961664	not_significant	0.568318	0.122525	not_significant	0.989847	0.00473852	not_significant	ENSG00000057019	protein_coding	10	105749	0.0945635	Lowly bound
SERPINB3	1	-0.00515828	not_significant	1	-0.0420064	not_significant	1	-0.0312246	not_significant	ENSG00000057149	protein_coding	0		0	No binding
SOAT1	0.999961	-0.0281701	not_significant	0.682345	0.0921057	not_significant	0.974264	0.0164365	not_significant	ENSG00000057252	protein_coding	25	64967	0.384811	Bound
PKP2	0.999961	-0.00945519	not_significant	0.178905	0.253508	not_significant	0.992075	0.00498917	not_significant	ENSG00000057294	protein_coding	6	106096	0.0565526	Lowly bound
MSH4	0.999961	0.0338272	not_significant	0.367526	-0.220204	not_significant	0.899719	-0.0465488	not_significant	ENSG00000057468	protein_coding	0		0	No binding
F7	1	-0.000174811	not_significant	1	0.00781681	not_significant	1	0.00519097	not_significant	ENSG00000057593	protein_coding	0		0	No binding
GDI2	0.999961	0.000571658	not_significant	0.889034	0.0365122	not_significant	0.94714	-0.0281562	not_significant	ENSG00000057608	protein_coding	114	76910	1.48225	Bound
PRDM1	1.5908e-10	-1.22483	down	9.97193e-14	-1.3712	down	6.11002e-19	-1.61999	down	ENSG00000057657	protein_coding	0		0	No binding
ATG5	0.999961	-0.00928504	not_significant	0.0569476	0.466624	not_significant	0.793014	0.0872496	not_significant	ENSG00000057663	protein_coding	21	280369	0.0749013	Lowly bound
TMCC3	0.00687243	-1.51076	down	0.0825529	-0.601885	not_significant	0.408602	-0.165474	not_significant	ENSG00000057704	protein_coding	0		0	No binding
PITHD1	0.999961	0.0304475	not_significant	0.172871	-0.261387	not_significant	0.792531	-0.0846402	not_significant	ENSG00000057757	protein_coding	0		0	No binding
MTA3	0.999961	-0.00155362	not_significant	0.0592327	0.387561	not_significant	0.545832	0.16242	not_significant	ENSG00000057935	protein_coding	7	262379	0.026679	Lowly bound
USP13	0.999961	0.0272283	not_significant	0.769852	-0.0688377	not_significant	0.433621	-0.203158	not_significant	ENSG00000058056	protein_coding	12	136647	0.0878175	Lowly bound
ATP11B	0.999961	0.0478755	not_significant	0.0675887	0.388533	not_significant	0.312507	0.253501	not_significant	ENSG00000058063	protein_coding	0		0	No binding
LAMC2	1	0.000497181	not_significant	0.715662	0.0652626	not_significant	0.987123	-0.0040824	not_significant	ENSG00000058085	protein_coding	0		0	No binding
CDK14	0.999961	-0.0459487	not_significant	0.10998	0.370432	not_significant	0.551456	0.166928	not_significant	ENSG00000058091	protein_coding	0		0	No binding
SEC61A1	0.999961	0.0382679	not_significant	0.271783	-0.211592	not_significant	0.834435	-0.0689504	not_significant	ENSG00000058262	protein_coding	95	20043	4.73981	Highly bound		0.466776	0.249169
PPP1R12A	0.999961	-0.0216522	not_significant	0.400225	0.179085	not_significant	0.914226	-0.0433579	not_significant	ENSG00000058272	protein_coding	96	161898	0.592966	Bound
RASGRF1	1	0.00576544	not_significant	0.651052	0.0746932	not_significant	0.134148	0.171526	not_significant	ENSG00000058335	protein_coding	0		0	No binding
CAMK2B	1	0.0140809	not_significant	1	0.0986063	not_significant	0.845998	0.032686	not_significant	ENSG00000058404	protein_coding	0		0	No binding
CROCC	0.999961	0.000974671	not_significant	0.96392	-0.0110232	not_significant	0.789934	0.0855922	not_significant	ENSG00000058453	protein_coding	16	232707	0.068756	Lowly bound
POLR3E	0.999961	-0.0173451	not_significant	0.348837	-0.17431	not_significant	0.996058	0.00254922	not_significant	ENSG00000058600	protein_coding	49	37729	1.29874	Bound
ATP2B4	0.444134	-0.16975	not_significant	0.908629	0.0276651	not_significant	0.476714	-0.177267	not_significant	ENSG00000058668	protein_coding	2	117521	0.0170182	Lowly bound
ZC3H11A	1	-5.69247e-05	not_significant	1	-0.011757	not_significant	1	0.00712768	not_significant	ENSG00000058673	protein_coding	0		0	No binding
RIOK2	0.999961	0.0255764	not_significant	0.279462	-0.215036	not_significant	0.221128	-0.277263	not_significant	ENSG00000058729	protein_coding	10	22394	0.446548	Bound
YIPF1	0.665468	0.0997373	not_significant	0.0354154	0.479126	up	0.69489	0.119249	not_significant	ENSG00000058799	protein_coding	0		0	No binding
NDC1	0.999961	-0.0077705	not_significant	0.690345	-0.0887163	not_significant	0.726273	-0.109815	not_significant	ENSG00000058804	protein_coding	92	73401	1.25339	Bound		0.311305
DGKG	0.79767	0.0386031	not_significant	3.66673e-05	1.88642	up	4.50762e-08	2.46725	up	ENSG00000058866	protein_coding	0		0	No binding
FLYWCH1	0.999961	-0.0195089	not_significant	0.812964	-0.0519145	not_significant	0.627846	-0.130969	not_significant	ENSG00000059122	protein_coding	32	39272	0.81483	Bound
UNKL	0.999961	-0.0181	not_significant	0.0509446	-0.377069	not_significant	0.783962	-0.0970784	not_significant	ENSG00000059145	protein_coding	218	51547	4.22915	Highly bound
TBXAS1	1	0.00886585	not_significant	1	0.0544099	not_significant	1	0.0209767	not_significant	ENSG00000059377	protein_coding	0		0	No binding
PARP12	0.999961	0.00421248	not_significant	0.399667	0.172797	not_significant	0.485363	0.181007	not_significant	ENSG00000059378	protein_coding	65	39978	1.62589	Bound
ALDH18A1	0.999961	-0.00819436	not_significant	0.304668	-0.195668	not_significant	0.869742	-0.0575504	not_significant	ENSG00000059573	protein_coding	98	50778	1.92997	Bound
TARBP1	0.999961	-0.015093	not_significant	0.848895	-0.048015	not_significant	0.895966	-0.0512065	not_significant	ENSG00000059588	protein_coding	18	87791	0.205032	Bound
GATB	0.999961	-0.0452032	not_significant	0.995586	-0.00116548	not_significant	0.975763	-0.0164408	not_significant	ENSG00000059691	protein_coding	0		0	No binding
MXD1	0.948968	0.0741552	not_significant	0.100689	0.319966	not_significant	0.812684	0.0795259	not_significant	ENSG00000059728	protein_coding	0		0	No binding
CDK17	0.999961	-0.00789833	not_significant	0.0996699	0.378559	not_significant	0.849082	0.0650055	not_significant	ENSG00000059758	protein_coding	22	122300	0.179886	Bound
DNAJC25	1	-0.000112276	not_significant	1	-0.000954958	not_significant	1	0.00408429	not_significant	ENSG00000059769	protein_coding	0		0	No binding
SLC2A3	0.000900526	-0.645184	down	0.000945495	-0.605312	down	2.0351e-06	-0.859935	down	ENSG00000059804	protein_coding	69	17046	4.04787	Highly bound		0.270084
PSD	0.999961	0.0116348	not_significant	0.77633	-0.0720403	not_significant	0.586873	0.148845	not_significant	ENSG00000059915	protein_coding	0		0	No binding
CTDP1	0.999961	-0.0125032	not_significant	0.980599	0.00394959	not_significant	0.801609	0.0830708	not_significant	ENSG00000060069	protein_coding	9	76823	0.117152	Lowly bound
YBX3	0.999961	-0.0593677	not_significant	0.122823	-0.279667	not_significant	0.800738	-0.0806614	not_significant	ENSG00000060138	protein_coding	158	24224	6.52246	Highly bound
STYK1	1	0.00226823	not_significant	1	-0.0856279	not_significant	1	-0.00550482	not_significant	ENSG00000060140	protein_coding	0		0	No binding
WNK1	0.999961	-0.00567933	not_significant	0.983208	-0.0116243	not_significant	0.748554	-0.107802	not_significant	ENSG00000060237	protein_coding	191	158860	1.20232	Bound
RPS17P5	1	0	not_significant	1	0	not_significant	1	0	not_significant	ENSG00000060303	processed_pseudogene	0		0	No binding
CCAR1	0.999961	-0.0258327	not_significant	0.956596	-0.0128999	not_significant	0.437535	-0.18375	not_significant	ENSG00000060339	protein_coding	131	71366	1.83561	Bound
OGFR	0.999961	-0.0202467	not_significant	0.0785166	-0.467242	not_significant	0.724776	-0.104691	not_significant	ENSG00000060491	protein_coding	90	9166	9.8189	Highly bound
GNA15	0.999961	0.0137041	not_significant	0.747594	-0.0672826	not_significant	0.953557	-0.016465	not_significant	ENSG00000060558	protein_coding	0		0	No binding
CREB3L3	1	-0.00499701	not_significant	1	0.00496367	not_significant	1	-0.00233767	not_significant	ENSG00000060566	protein_coding	0		0	No binding
PIGV	0.999961	-0.00349168	not_significant	0.968598	0.0118083	not_significant	0.84037	-0.0704967	not_significant	ENSG00000060642	protein_coding	0		0	No binding
PTPRU	0.21742	0.315921	not_significant	1.10577e-10	1.54436	up	0.000443422	0.895668	up	ENSG00000060656	protein_coding	0		0	No binding
SNRNP40	0.999961	0.0354024	not_significant	0.638909	0.105196	not_significant	0.923271	0.0398929	not_significant	ENSG00000060688	protein_coding	35	37215	0.940481	Bound
RIMBP2	1	-0.00538475	not_significant	1	0.206632	not_significant	0.951512	0.0127029	not_significant	ENSG00000060709	protein_coding	0		0	No binding
COL11A1	1	0.000907475	not_significant	1	-0.0144868	not_significant	1	0.0373303	not_significant	ENSG00000060718	protein_coding	0		0	No binding
QSER1	0.999961	-0.0154429	not_significant	0.899326	0.0313232	not_significant	0.900311	-0.049362	not_significant	ENSG00000060749	protein_coding	53	100139	0.529264	Bound
MPC1	0.999961	0.0376914	not_significant	0.973648	-0.00793119	not_significant	0.921342	-0.0383885	not_significant	ENSG00000060762	protein_coding	2	18095	0.110528	Lowly bound
ACAA1	0.999961	0.0229849	not_significant	0.235285	-0.235442	not_significant	0.980673	0.0119517	not_significant	ENSG00000060971	protein_coding	24	34114	0.703523	Bound
BCAT1	1	0.00263796	not_significant	1	-0.0244477	not_significant	1	0.00180791	not_significant	ENSG00000060982	protein_coding	0		0	No binding
HDAC7	0.999961	-0.0260648	not_significant	0.556927	-0.114238	not_significant	0.907695	0.0470189	not_significant	ENSG00000061273	protein_coding	240	50411	4.76087	Highly bound		0.293027
LZTS1	1	-0.000982287	not_significant	1	-0.00791357	not_significant	1	-0.00374097	not_significant	ENSG00000061337	protein_coding	0		0	No binding
PRDM6	0.999961	0.0111931	not_significant	0.0103682	0.626834	up	0.726273	-0.10816	not_significant	ENSG00000061455	protein_coding	0		0	No binding
WNT8A	1	0.0012828	not_significant	1	-0.00150817	not_significant	1	0.00360791	not_significant	ENSG00000061492	protein_coding	0		0	No binding
SPAG4	0.999961	0.0280453	not_significant	0.741974	-0.0825726	not_significant	0.5518	0.164249	not_significant	ENSG00000061656	protein_coding	0		0	No binding
NCKAP1	0.999961	0.014476	not_significant	0.20797	0.271352	not_significant	0.906725	0.041425	not_significant	ENSG00000061676	protein_coding	50	129744	0.385374	Bound
MRPS35	0.999961	0.00655429	not_significant	0.964724	0.0122168	not_significant	0.969618	-0.0182008	not_significant	ENSG00000061794	protein_coding	9	45523	0.197702	Bound
GUCY1B1	1	0	not_significant	1	0	not_significant	1	0	not_significant	ENSG00000061918	protein_coding	0		0	No binding
SFSWAP	0.999961	-0.00518543	not_significant	0.866285	0.0393328	not_significant	0.936699	-0.0318389	not_significant	ENSG00000061936	protein_coding	68	88657	0.767001	Bound
TNK2	0.999961	-0.0574976	not_significant	0.993655	0.00257308	not_significant	0.934347	-0.0311947	not_significant	ENSG00000061938	protein_coding	155	48582	3.19048	Highly bound
MON2	0.999961	0.0461735	not_significant	0.10189	0.333744	not_significant	0.998522	-0.000349357	not_significant	ENSG00000061987	protein_coding	17	133663	0.127186	Lowly bound
CDH3	0.434653	-0.0641346	not_significant	0.642563	0.111312	not_significant	0.932839	0.029352	not_significant	ENSG00000062038	protein_coding	0		0	No binding
ARSF	1	-0.00116885	not_significant	1	-0.00983787	not_significant	1	0.00428199	not_significant	ENSG00000062096	protein_coding	0		0	No binding
GPBP1	0.999961	0.00117149	not_significant	0.482004	0.144197	not_significant	0.739557	-0.105256	not_significant	ENSG00000062194	protein_coding	23	90732	0.253494	Bound
DGAT2	0.142309	0.337412	not_significant	1.24401e-06	0.951054	up	7.53285e-07	0.975646	up	ENSG00000062282	protein_coding	0		0	No binding
ZNF112	0.999961	0.0450181	not_significant	0.906564	-0.0316078	not_significant	0.56116	-0.157789	not_significant	ENSG00000062370	protein_coding	0		0	No binding
CS	0.999961	-0.00994689	not_significant	0.0735538	-0.347489	not_significant	0.664716	-0.124316	not_significant	ENSG00000062485	protein_coding	76	28694	2.64864	Highly bound
LTK	0.999961	-0.0250537	not_significant	0.854943	0.0468136	not_significant	0.88341	0.0455285	not_significant	ENSG00000062524	protein_coding	0		0	No binding
MRPS24	1	0	not_significant	1	0	not_significant	1	0	not_significant	ENSG00000062582	protein_coding	0		0	No binding
ELMO2	0.999961	-0.0129356	not_significant	0.19519	0.26945	not_significant	0.93323	0.0346906	not_significant	ENSG00000062598	protein_coding	4	66937	0.0597577	Lowly bound
WAPL	0.999961	0.0161224	not_significant	0.971099	0.00938956	not_significant	0.769367	-0.0897538	not_significant	ENSG00000062650	protein_coding	111	86560	1.28235	Bound
VMP1	0.0428758	-0.45474	down	0.343261	-0.192081	not_significant	0.983993	-0.0100926	not_significant	ENSG00000062716	protein_coding	60	135064	0.444234	Bound
APPBP2	0.999961	0.0302328	not_significant	0.0243003	0.497919	up	0.801207	0.0880274	not_significant	ENSG00000062725	protein_coding	6	83071	0.0722274	Lowly bound
POLD1	0.999961	-0.000183112	not_significant	0.323305	-0.195608	not_significant	0.972543	0.0198028	not_significant	ENSG00000062822	protein_coding	69	33813	2.04064	Bound
SEZ6	1	-0.00327946	not_significant	1	0.0397698	not_significant	1	-0.0393449	not_significant	ENSG00000063015	protein_coding	0		0	No binding
EIF4B	0.999961	-0.000614549	not_significant	0.860439	-0.0378413	not_significant	0.832122	-0.0691637	not_significant	ENSG00000063046	protein_coding	175	36052	4.8541	Highly bound
SLC6A16	0.999961	-0.0242556	not_significant	0.664054	0.101745	not_significant	0.801729	0.0838303	not_significant	ENSG00000063127	protein_coding	2	35588	0.0561987	Lowly bound
BICRA	1	0	not_significant	1	0	not_significant	1	0	not_significant	ENSG00000063169	protein_coding	0		0	No binding
SPHK2	0.999961	-0.00747128	not_significant	0.722158	-0.0901121	not_significant	0.845785	-0.0671835	not_significant	ENSG00000063176	protein_coding	5	11427	0.43756	Bound
RPL18	0.999961	-0.0178527	not_significant	0.0134162	-0.686847	down	0.574573	-0.153169	not_significant	ENSG00000063177	protein_coding	68	4209	16.1559	Highly bound
CA11	0.999961	-0.0129896	not_significant	0.384943	-0.205001	not_significant	0.559644	-0.16082	not_significant	ENSG00000063180	protein_coding	1	8371	0.11946	Lowly bound
ISOC2	0.999961	-0.0329275	not_significant	0.0539172	-0.418804	not_significant	0.989927	0.00502673	not_significant	ENSG00000063241	protein_coding	18	9359	1.92328	Bound
U2AF2	0.999961	0.0140904	not_significant	0.165684	-0.268269	not_significant	0.975169	-0.0149994	not_significant	ENSG00000063244	protein_coding	118	20570	5.73651	Highly bound
EPN1	0.999961	0.0166216	not_significant	0.648901	-0.0944165	not_significant	0.932839	-0.0340922	not_significant	ENSG00000063245	protein_coding	10	34633	0.288742	Bound
MED29	0.999961	0.0101082	not_significant	0.415938	-0.176675	not_significant	0.807432	-0.0816595	not_significant	ENSG00000063322	protein_coding	1	9335	0.107124	Lowly bound
AHRR	1	0	not_significant	1	0	not_significant	1	0	not_significant	ENSG00000063438	protein_coding	20	134116	0.149125	Bound
GSC2	1	-0.0015858	not_significant	1	-0.0205823	not_significant	1	-0.0134673	not_significant	ENSG00000063515	protein_coding	0		0	No binding
ZNF275	0.719499	0.108075	not_significant	0.231252	0.232698	not_significant	0.212089	0.278655	not_significant	ENSG00000063587	protein_coding	0		0	No binding
MTMR1	0.999961	0.0118606	not_significant	0.131078	0.291392	not_significant	0.356158	0.220377	not_significant	ENSG00000063601	protein_coding	7	72133	0.097043	Lowly bound
GPC1	0.831877	-0.0647315	not_significant	0.0889483	-0.426064	not_significant	0.959084	-0.0223939	not_significant	ENSG00000063660	protein_coding	3	32408	0.0925697	Lowly bound
ADCK1	0.999961	-0.000721893	not_significant	0.0865428	0.373317	not_significant	0.363604	0.23257	not_significant	ENSG00000063761	protein_coding	0		0	No binding
HAGH	0.999961	-0.0370845	not_significant	0.864424	-0.0444043	not_significant	0.900311	-0.0501494	not_significant	ENSG00000063854	protein_coding	46	31575	1.45685	Bound
RNF4	0.999961	-0.0016461	not_significant	0.633838	0.0994114	not_significant	0.808297	0.0815438	not_significant	ENSG00000063978	protein_coding	15	163101	0.0919676	Lowly bound
CASP8	0.999961	-0.0138433	not_significant	0.611551	0.114204	not_significant	0.99813	0.000587183	not_significant	ENSG00000064012	protein_coding	0		0	No binding
LIMCH1	0.0585884	-0.492333	not_significant	0.964268	-0.0105751	not_significant	0.595373	-0.152683	not_significant	ENSG00000064042	protein_coding	137	340438	0.402423	Bound
INTS13	0.999961	0.0101676	not_significant	0.959352	-0.0123004	not_significant	0.813496	-0.0784876	not_significant	ENSG00000064102	protein_coding	80	33146	2.41356	Highly bound
TM7SF3	0.999961	-0.00947423	not_significant	0.244207	0.241881	not_significant	0.927533	0.0366185	not_significant	ENSG00000064115	protein_coding	27	41240	0.654704	Bound
DLX3	0.999961	-0.00375757	not_significant	0.606871	0.125847	not_significant	0.141913	0.469006	not_significant	ENSG00000064195	protein_coding	0		0	No binding
SPA17	0.999961	-0.00185376	not_significant	0.983641	0.00649424	not_significant	0.88697	0.0456021	not_significant	ENSG00000064199	protein_coding	0		0	No binding
TSPAN32	1	-0.00191604	not_significant	1	-0.001584	not_significant	1	0.00843706	not_significant	ENSG00000064201	protein_coding	0		0	No binding
CCN5	3.01745e-14	-1.76166	down	1.69489e-08	-1.2922	down	2.32418e-10	-1.45182	down	ENSG00000064205	protein_coding	0		0	No binding
DMRT3	1	0.00151793	not_significant	1	0.0085577	not_significant	1	0.00414583	not_significant	ENSG00000064218	protein_coding	0		0	No binding
ST3GAL6	1	9.66653e-05	not_significant	1	0.0102515	not_significant	1	-0.00150173	not_significant	ENSG00000064225	protein_coding	0		0	No binding
ATP2C2	1	0.000892151	not_significant	1	0.0974789	not_significant	1	0.0336628	not_significant	ENSG00000064270	protein_coding	0		0	No binding
NGFR	1	0.00690781	not_significant	0.122291	0.258543	not_significant	0.0118579	2.28991	up	ENSG00000064300	protein_coding	0		0	No binding
CDON	0.999961	0.0357676	not_significant	0.0120578	0.507037	up	0.756128	0.0985284	not_significant	ENSG00000064309	protein_coding	0		0	No binding
TAF2	0.97962	0.0720739	not_significant	0.422285	0.159863	not_significant	0.50726	0.168309	not_significant	ENSG00000064313	protein_coding	25	102089	0.244884	Bound
HIPK2	1	-0.00913832	not_significant	1	-0.0839613	not_significant	1	-0.0207364	not_significant	ENSG00000064393	protein_coding	0		0	No binding
TNPO3	0.999961	0.0272579	not_significant	0.440063	0.159554	not_significant	0.935944	-0.0330092	not_significant	ENSG00000064419	protein_coding	73	100994	0.722815	Bound
BORCS8-MEF2B	1	0	not_significant	1	0	not_significant	1	0	not_significant	ENSG00000064489	protein_coding	5	46592	0.107315	Lowly bound
RFXANK	0.999961	0.0347132	not_significant	0.552641	-0.137108	not_significant	0.766361	-0.0936395	not_significant	ENSG00000064490	protein_coding	3	9641	0.311171	Bound
TMEM161A	0.999961	0.0653986	not_significant	0.954219	-0.0134687	not_significant	0.910857	0.045207	not_significant	ENSG00000064545	protein_coding	98	19345	5.06591	Highly bound
LPAR2	0.999961	0.0169895	not_significant	0.804659	-0.0642042	not_significant	0.920361	0.038881	not_significant	ENSG00000064547	protein_coding	7	5263	1.33004	Bound
CTSA	0.999961	-0.0157818	not_significant	0.00798818	-0.580781	down	0.0991648	-0.391614	not_significant	ENSG00000064601	protein_coding	69	8677	7.95206	Highly bound
SUGP2	0.999961	0.00656032	not_significant	0.676181	-0.0849086	not_significant	0.959084	-0.0213602	not_significant	ENSG00000064607	protein_coding	289	43136	6.69974	Highly bound
SLC12A2	0.999961	0.0318113	not_significant	0.502864	0.143611	not_significant	0.525562	0.169601	not_significant	ENSG00000064651	protein_coding	4	105923	0.0377633	Lowly bound
SNX24	0.509194	-0.121609	not_significant	0.144616	0.339529	not_significant	0.913545	-0.0433298	not_significant	ENSG00000064652	protein_coding	5	185916	0.0268939	Lowly bound
EYA2	1	5.48757e-05	not_significant	1	-0.022301	not_significant	1	0.00848621	not_significant	ENSG00000064655	protein_coding	0		0	No binding
CNN2	0.999961	-0.0374583	not_significant	0.0486624	-0.445218	down	0.565543	-0.158549	not_significant	ENSG00000064666	protein_coding	25	12488	2.00192	Bound
ABCA7	0.898665	-0.0704454	not_significant	0.293731	-0.224173	not_significant	0.838081	-0.071391	not_significant	ENSG00000064687	protein_coding	217	25472	8.51916	Highly bound
SNCAIP	0.999961	0.00537627	not_significant	0.0393244	1.06938	up	0.38878	0.124757	not_significant	ENSG00000064692	protein_coding	0		0	No binding
DDX20	0.999961	0.0408257	not_significant	0.480362	-0.143118	not_significant	0.65506	-0.124973	not_significant	ENSG00000064703	protein_coding	0		0	No binding
BTBD1	0.999961	0.0105245	not_significant	0.793859	0.0619345	not_significant	0.900311	0.0494932	not_significant	ENSG00000064726	protein_coding	19	50933	0.373039	Bound
FAR2	1	0.0101162	not_significant	1	0.123383	not_significant	1	0.0164599	not_significant	ENSG00000064763	protein_coding	0		0	No binding
BCAS1	1	-0.002921	not_significant	1	-0.00287503	not_significant	1	0.0103815	not_significant	ENSG00000064787	protein_coding	0		0	No binding
POU1F1	1	0	not_significant	1	0	not_significant	1	0	not_significant	ENSG00000064835	protein_coding	0		0	No binding
CHI3L2	1	0.0137287	not_significant	1	0.097992	not_significant	1	-0.00945549	not_significant	ENSG00000064886	protein_coding	0		0	No binding
SBNO2	0.756565	-0.0901366	not_significant	0.0119017	-0.559387	down	0.748193	-0.100365	not_significant	ENSG00000064932	protein_coding	554	66648	8.31233	Highly bound
PMS1	0.999961	0.00359332	not_significant	0.796802	0.0553393	not_significant	0.742458	-0.0990186	not_significant	ENSG00000064933	protein_coding	3	93545	0.0320701	Lowly bound
HMG20B	0.999961	-0.0364924	not_significant	0.0645444	-0.517135	not_significant	0.708513	-0.106237	not_significant	ENSG00000064961	protein_coding	92	6312	14.5754	Highly bound
CALCRL	0.999961	0.00724782	not_significant	0.0423391	0.974868	up	0.625246	0.085393	not_significant	ENSG00000064989	protein_coding	0		0	No binding
TAF11	0.999961	0.0536219	not_significant	0.880079	0.0373268	not_significant	0.98092	0.0114924	not_significant	ENSG00000064995	protein_coding	23	10312	2.23041	Bound
ANKS1A	0.999961	-0.00633421	not_significant	0.124399	0.309654	not_significant	0.862627	0.0619804	not_significant	ENSG00000064999	protein_coding	21	202149	0.103884	Lowly bound		0.903814
AP3D1	0.999961	-0.0227892	not_significant	0.337677	-0.205734	not_significant	0.90543	-0.0477732	not_significant	ENSG00000065000	protein_coding	446	63481	7.02572	Highly bound
ZNF76	0.999961	-0.0395477	not_significant	0.475855	0.143227	not_significant	0.897448	0.050419	not_significant	ENSG00000065029	protein_coding	7	37077	0.188796	Bound
SLC9A3R2	0.999961	-0.0320141	not_significant	0.266857	-0.260885	not_significant	0.878593	0.0568329	not_significant	ENSG00000065054	protein_coding	2	13671	0.146295	Bound
NTHL1	0.999961	-0.024577	not_significant	0.00757752	-0.687688	down	0.464178	-0.196722	not_significant	ENSG00000065057	protein_coding	18	8052	2.23547	Bound
UHRF1BP1	0.999961	-0.00162915	not_significant	0.0447969	0.39352	up	0.917931	0.0429082	not_significant	ENSG00000065060	protein_coding	16	91124	0.175585	Bound			0.272727
GNAI3	0.999961	0.0116389	not_significant	0.128471	0.336355	not_significant	0.926583	0.0380913	not_significant	ENSG00000065135	protein_coding	18	69711	0.258209	Bound
IPO5	0.999961	-0.0301245	not_significant	0.218698	-0.234268	not_significant	0.544321	-0.158655	not_significant	ENSG00000065150	protein_coding	153	70640	2.16591	Bound
OAT	0.999961	0.0472904	not_significant	0.837419	-0.050219	not_significant	0.88341	0.0553681	not_significant	ENSG00000065154	protein_coding	0		0	No binding
WDR3	0.999961	0.00471923	not_significant	0.436303	-0.149801	not_significant	0.801207	-0.0820094	not_significant	ENSG00000065183	protein_coding	43	36823	1.16775	Bound
PKN2	0.999961	-0.00736887	not_significant	0.295374	0.222476	not_significant	0.916038	0.0438099	not_significant	ENSG00000065243	protein_coding	38	152034	0.249944	Bound
WDR18	0.999961	-0.000804039	not_significant	0.112372	-0.392994	not_significant	0.98449	0.00990958	not_significant	ENSG00000065268	protein_coding	41	14168	2.89385	Highly bound
TRAM2	0.999961	-0.0325223	not_significant	0.0712691	0.400875	not_significant	0.530187	0.174918	not_significant	ENSG00000065308	protein_coding	28	79514	0.352139	Bound
NTN1	1	0.00615055	not_significant	1	-0.00368289	not_significant	1	0.0228335	not_significant	ENSG00000065320	protein_coding	0		0	No binding
GLP2R	4.59339e-06	-0.840215	down	0.0390997	-0.376244	down	0.0204265	-0.445056	down	ENSG00000065325	protein_coding	16	69897	0.228908	Bound
MCM10	0.999961	0.00283552	not_significant	0.189075	-0.236678	not_significant	0.326685	-0.217757	not_significant	ENSG00000065328	protein_coding	20	49551	0.403625	Bound
DGKA	0.999961	0.00139172	not_significant	0.668174	0.0998804	not_significant	0.986188	-0.0036051	not_significant	ENSG00000065357	protein_coding	0		0	No binding
ERBB3	0.884518	0.0731821	not_significant	0.0116749	0.578226	up	0.07665	0.435185	not_significant	ENSG00000065361	protein_coding	0		0	No binding
ROPN1	1	-0.000124181	not_significant	1	-0.00103461	not_significant	1	0.00506746	not_significant	ENSG00000065371	protein_coding	0		0	No binding
ANKRD44	0.933455	0.0688246	not_significant	3.62792e-07	1.14529	up	0.000381785	0.830206	up	ENSG00000065413	protein_coding	0		0	No binding
KARS1	0.999961	0.00421833	not_significant	0.0161725	-0.44102	down	0.511177	-0.161434	not_significant	ENSG00000065427	protein_coding	0		0	No binding		0.492878
ADAT1	0.999961	0.0118868	not_significant	0.96547	0.0087893	not_significant	0.597108	0.145167	not_significant	ENSG00000065457	protein_coding	8	26320	0.303951	Bound
PDIA5	0.999961	-0.0210134	not_significant	0.359378	0.210958	not_significant	0.952603	0.0264735	not_significant	ENSG00000065485	protein_coding	54	158166	0.341413	Bound		0.114552
TBC1D22B	0.999961	0.0305709	not_significant	0.0337281	0.41958	up	0.812506	0.0786433	not_significant	ENSG00000065491	protein_coding	2	75199	0.0265961	Lowly bound
NDUFB4	0.999961	0.0374422	not_significant	0.646695	0.101725	not_significant	0.982643	-0.010729	not_significant	ENSG00000065518	protein_coding	9	6192	1.45349	Bound
SPEN	0.999961	-0.00562243	not_significant	0.262892	-0.217629	not_significant	0.348937	-0.222375	not_significant	ENSG00000065526	protein_coding	117	92597	1.26354	Bound	0.199052
MYLK	0.999961	0.0292593	not_significant	1.10314e-09	1.43684	up	2.42397e-10	1.49046	up	ENSG00000065534	protein_coding	0		0	No binding
ZC3H15	0.999961	0.0197201	not_significant	0.916817	0.0263859	not_significant	0.964752	-0.0200336	not_significant	ENSG00000065548	protein_coding	20	23208	0.861772	Bound
MAP2K4	0.999961	0.00385395	not_significant	0.110302	0.367441	not_significant	0.327397	0.256455	not_significant	ENSG00000065559	protein_coding	1	123007	0.00812962	Lowly bound
PACC1	0.659849	0.110951	not_significant	0.250347	0.238848	not_significant	0.700137	0.116251	not_significant	ENSG00000065600	protein_coding	0		0	No binding
SNAP91	1	-0.00162844	not_significant	1	-0.0132686	not_significant	1	0.00707514	not_significant	ENSG00000065609	protein_coding	0		0	No binding
SLK	0.999961	0.0101396	not_significant	0.593691	-0.106601	not_significant	0.575368	-0.145992	not_significant	ENSG00000065613	protein_coding	37	62033	0.596457	Bound
CYB5R4	0.999961	0.0376096	not_significant	0.0560196	0.446203	not_significant	0.849354	0.0665797	not_significant	ENSG00000065615	protein_coding	0		0	No binding
COL17A1	1	0.00558453	not_significant	1	0.0181421	not_significant	1	0.0341029	not_significant	ENSG00000065618	protein_coding	0		0	No binding
GSTO2	0.999961	0.0177681	not_significant	0.652935	0.10729	not_significant	0.988991	-0.00525158	not_significant	ENSG00000065621	protein_coding	0		0	No binding
SEC61A2	0.999961	0.0228612	not_significant	0.306209	0.219264	not_significant	0.907057	0.0474487	not_significant	ENSG00000065665	protein_coding	3	40325	0.0743955	Lowly bound
PRKCQ	1	-0.0116129	not_significant	1	-0.0546951	not_significant	1	-0.0154765	not_significant	ENSG00000065675	protein_coding	0		0	No binding
TLE2	0.738236	-0.0989258	not_significant	0.0466667	-0.406752	down	0.0174585	-0.512423	down	ENSG00000065717	protein_coding	66	49998	1.32005	Bound
ASB1	0.999961	0.021473	not_significant	0.722089	0.0777553	not_significant	0.865057	-0.0609665	not_significant	ENSG00000065802	protein_coding	1	25509	0.0392019	Lowly bound
FAM107B	0.311064	-0.218809	not_significant	0.917275	-0.0264638	not_significant	0.193824	-0.319898	not_significant	ENSG00000065809	protein_coding	103	256341	0.401809	Bound
ME1	0.806033	0.0774203	not_significant	0.000362747	0.907079	up	0.0366547	0.560887	up	ENSG00000065833	protein_coding	13	220683	0.058908	Lowly bound		0.308061
TBC1D1	0.999961	0.0190482	not_significant	0.0152407	0.529996	up	0.199351	0.312521	not_significant	ENSG00000065882	protein_coding	0		0	No binding
CDK13	0.999961	0.0164182	not_significant	0.786816	0.0604348	not_significant	0.917493	-0.0413326	not_significant	ENSG00000065883	protein_coding	36	149935	0.240104	Bound
MTHFD2	0.999961	0.0229757	not_significant	0.532112	0.126447	not_significant	0.96887	-0.0180486	not_significant	ENSG00000065911	protein_coding	18	19004	0.947169	Bound
SLC9A7	0.999961	0.00819622	not_significant	0.210503	0.25402	not_significant	0.201392	0.173537	not_significant	ENSG00000065923	protein_coding	0		0	No binding
FOXJ2	0.999961	-0.0164773	not_significant	0.362233	-0.180819	not_significant	0.782066	-0.0895163	not_significant	ENSG00000065970	protein_coding	3	22801	0.131573	Bound
YBX1	0.999961	-0.00361954	not_significant	0.644441	-0.0990543	not_significant	0.990133	0.0154696	not_significant	ENSG00000065978	protein_coding	72	19923	3.61391	Highly bound			0.143815
PDE4A	0.910739	-0.0808721	not_significant	0.0872718	-0.31732	not_significant	0.792531	0.0857765	not_significant	ENSG00000065989	protein_coding	5	52859	0.0945913	Lowly bound
PPP2R5A	0.999961	0.00505467	not_significant	0.211448	0.265855	not_significant	0.904458	0.0597979	not_significant	ENSG00000066027	protein_coding	4	76327	0.0524061	Lowly bound
CTNNA2	0.219106	-0.306249	not_significant	0.0166355	-0.551971	down	2.2612e-08	-1.29088	down	ENSG00000066032	protein_coding	0		0	No binding
ELAVL1	0.999961	-0.00321835	not_significant	0.986474	0.00589682	not_significant	0.940732	0.0354245	not_significant	ENSG00000066044	protein_coding	107	47081	2.27268	Bound
TIE1	1	0.00107888	not_significant	1	-0.00211222	not_significant	1	0.00336353	not_significant	ENSG00000066056	protein_coding	0		0	No binding
DIP2B	0.999961	-0.00066325	not_significant	0.226752	0.253016	not_significant	0.863993	0.061129	not_significant	ENSG00000066084	protein_coding	11	243683	0.0451406	Lowly bound
SMARCD1	0.999961	0.0528223	not_significant	0.525387	-0.131802	not_significant	0.956004	0.0264246	not_significant	ENSG00000066117	protein_coding	25	15741	1.58821	Bound
KDM4A	1	0	not_significant	1	0	not_significant	1	0	not_significant	ENSG00000066135	protein_coding	0		0	No binding
NFYC	0.999961	-0.00531471	not_significant	0.0860772	0.358753	not_significant	0.861618	0.0630642	not_significant	ENSG00000066136	protein_coding	18	79956	0.225124	Bound
ZMYND12	1	-0.000499995	not_significant	1	0.0786996	not_significant	0.856022	0.0307032	not_significant	ENSG00000066185	protein_coding	0		0	No binding
SLC9A3	1	-0.00984585	not_significant	1	-0.0133207	not_significant	1	0.00117777	not_significant	ENSG00000066230	protein_coding	0		0	No binding
NGEF	0.365811	-0.122461	not_significant	0.104744	-0.425601	not_significant	0.883576	-0.0526416	not_significant	ENSG00000066248	protein_coding	0		0	No binding
ASPM	0.999961	0.0178252	not_significant	0.6605	-0.0927023	not_significant	0.102595	-0.356267	not_significant	ENSG00000066279	protein_coding	229	62567	3.66008	Highly bound
CD84	1	0	not_significant	1	0	not_significant	1	0	not_significant	ENSG00000066294	protein_coding	0		0	No binding
ELOVL1	0.999961	-0.0241449	not_significant	0.0772724	-0.406179	not_significant	0.933326	-0.0420476	not_significant	ENSG00000066322	protein_coding	40	4678	8.55066	Highly bound	0.273753		0.211116
SPI1	1	0.0104324	not_significant	1	0.0660472	not_significant	0.369693	0.0940782	not_significant	ENSG00000066336	protein_coding	0		0	No binding
POLR1H	0.999961	0.0307893	not_significant	0.0857583	-0.415506	not_significant	0.815501	-0.0784054	not_significant	ENSG00000066379	protein_coding	0		0	No binding
MPPED2	1	-0.0135422	not_significant	1	-0.0729875	not_significant	1	-0.0145525	not_significant	ENSG00000066382	protein_coding	0		0	No binding
CLDN18	1	-0.00511485	not_significant	1	-0.037343	not_significant	1	-0.0328238	not_significant	ENSG00000066405	protein_coding	0		0	No binding
ZBTB11	0.999961	0.0255724	not_significant	0.256786	-0.214408	not_significant	0.562748	-0.150186	not_significant	ENSG00000066422	protein_coding	14	28607	0.489391	Bound		0.186322
ATXN3	0.999961	0.0135045	not_significant	0.0389426	0.466018	up	0.952603	0.0264705	not_significant	ENSG00000066427	protein_coding	0		0	No binding
GOLGA5	0.999961	0.0500192	not_significant	0.923866	-0.0229356	not_significant	0.589715	-0.1448	not_significant	ENSG00000066455	protein_coding	2	45733	0.0437321	Lowly bound
FGFR2	1.53281e-05	-1.34532	down	0.00322167	-0.843478	down	0.090125	-0.497098	not_significant	ENSG00000066468	protein_coding	0		0	No binding
LRRC40	0.999961	0.0416551	not_significant	0.0861156	0.372262	not_significant	0.812506	0.0807175	not_significant	ENSG00000066557	protein_coding	10	60816	0.16443	Bound
ISOC1	0.999961	0.000188031	not_significant	0.954395	-0.00404471	not_significant	0.917493	-0.0421679	not_significant	ENSG00000066583	protein_coding	0		0	No binding
EML1	0.999961	0.0333726	not_significant	0.0484066	0.413923	up	0.202594	0.3046	not_significant	ENSG00000066629	protein_coding	0		0	No binding
TRMT11	0.999961	0.0064518	not_significant	0.478668	0.153856	not_significant	0.528863	-0.170354	not_significant	ENSG00000066651	protein_coding	17	52847	0.321683	Bound
THUMPD1	0.999961	0.0203502	not_significant	0.37135	-0.187522	not_significant	0.358022	-0.229612	not_significant	ENSG00000066654	protein_coding	4	39269	0.101862	Lowly bound
MSANTD3	0.999961	-0.0193718	not_significant	0.887513	-0.0379673	not_significant	0.938336	0.0308942	not_significant	ENSG00000066697	protein_coding	5	24556	0.203616	Bound
KIF26A	0.681264	-0.116769	not_significant	0.00423941	-0.599232	down	0.716115	-0.110362	not_significant	ENSG00000066735	protein_coding	28	42172	0.663948	Bound
ATG2B	0.999961	0.0147071	not_significant	0.252285	0.233227	not_significant	0.846569	-0.0670475	not_significant	ENSG00000066739	protein_coding	2	84669	0.0236214	Lowly bound
ARFGEF1	0.999961	0.0142929	not_significant	0.255758	0.226066	not_significant	0.869285	0.0627974	not_significant	ENSG00000066777	protein_coding	14	170167	0.0822721	Lowly bound
ACSM2B	1	0.00115305	not_significant	1	-0.000972133	not_significant	1	-0.000485194	not_significant	ENSG00000066813	protein_coding	0		0	No binding
ZFAT	0.999961	0.0226815	not_significant	0.00519991	0.637028	up	0.146493	0.360514	not_significant	ENSG00000066827	protein_coding	11	235262	0.0467564	Lowly bound
MTFR1	0.999961	0.0432972	not_significant	0.542996	0.143007	not_significant	0.96562	0.0200525	not_significant	ENSG00000066855	protein_coding	8	126528	0.0632271	Lowly bound
STAG3	0.999961	-0.000875866	not_significant	0.885777	-0.0368137	not_significant	0.931712	0.0280588	not_significant	ENSG00000066923	protein_coding	0		0	No binding
FECH	0.999961	0.0210212	not_significant	0.38559	0.178754	not_significant	0.981317	0.0112264	not_significant	ENSG00000066926	protein_coding	3	38490	0.0779423	Lowly bound
MYO9A	0.999961	0.00961487	not_significant	0.0494257	0.396243	up	0.521673	0.167622	not_significant	ENSG00000066933	protein_coding	6	296289	0.0202505	Lowly bound
DDX3Y	1	0.000947306	not_significant	1	-0.00167557	not_significant	1	-0.000808124	not_significant	ENSG00000067048	protein_coding	0		0	No binding
PFKP	0.254361	-0.23248	not_significant	0.0331487	-0.377518	down	0.654348	-0.121559	not_significant	ENSG00000067057	protein_coding	233	71380	3.26422	Highly bound
IDI1	0.999961	-0.0153646	not_significant	0.0199885	-0.482812	down	0.0339568	-0.463436	down	ENSG00000067064	protein_coding	13	10019	1.29753	Bound
SP100	0.999961	0.0130762	not_significant	0.266667	0.222381	not_significant	0.620693	0.140772	not_significant	ENSG00000067066	protein_coding	0		0	No binding
KLF6	0.00970033	-0.515946	down	0.403731	-0.160227	not_significant	0.588915	-0.141704	not_significant	ENSG00000067082	protein_coding	30	9286	3.23067	Highly bound
PLPP1	0.999961	-0.0445544	not_significant	0.127925	0.344985	not_significant	0.828309	0.0748209	not_significant	ENSG00000067113	protein_coding	13	110197	0.117971	Lowly bound
NEO1	1	0.00179143	not_significant	1	0.0474611	not_significant	1	0.0273725	not_significant	ENSG00000067141	protein_coding	0		0	No binding
TRAM1	0.999961	-0.0167234	not_significant	0.876922	0.038394	not_significant	0.556681	-0.15664	not_significant	ENSG00000067167	protein_coding	69	34946	1.97447	Bound		0.23206
PHKA1	0.999961	-0.0285343	not_significant	0.763461	-0.0704301	not_significant	0.516687	-0.168771	not_significant	ENSG00000067177	protein_coding	16	135506	0.118076	Lowly bound
TNFRSF1A	0.19271	-0.297975	not_significant	0.0339837	-0.439322	down	0.159418	-0.325046	not_significant	ENSG00000067182	protein_coding	92	13358	6.88726	Highly bound
CACNB1	0.999961	-0.000124949	not_significant	0.58946	0.105418	not_significant	0.806738	0.0497056	not_significant	ENSG00000067191	protein_coding	0		0	No binding
EVI5	0.999961	-0.000486943	not_significant	0.0177282	0.54486	up	0.315213	0.258008	not_significant	ENSG00000067208	protein_coding	20	283709	0.0704948	Lowly bound
STOML1	0.999961	-0.0103609	not_significant	0.512666	0.15688	not_significant	0.32549	0.266995	not_significant	ENSG00000067221	protein_coding	0		0	No binding
PKM	0.999961	0.0263659	not_significant	0.124257	-0.277278	not_significant	0.993854	0.00543867	not_significant	ENSG00000067225	protein_coding	310	32794	9.45295	Highly bound
DHX29	0.999961	0.0158643	not_significant	0.921711	0.0232065	not_significant	0.713153	-0.108732	not_significant	ENSG00000067248	protein_coding	24	51478	0.466219	Bound
DNTTIP2	0.999961	-0.00719201	not_significant	0.0416637	-0.381268	down	0.375443	-0.210071	not_significant	ENSG00000067334	protein_coding	63	13636	4.62012	Highly bound
METTL22	0.999961	0.000960018	not_significant	0.565065	0.12559	not_significant	0.871963	-0.058766	not_significant	ENSG00000067365	protein_coding	7	27972	0.25025	Bound
TP53BP1	0.999961	0.0154928	not_significant	0.664468	0.090398	not_significant	0.643035	-0.12947	not_significant	ENSG00000067369	protein_coding	135	107668	1.25385	Bound
TRO	1	0	not_significant	1	0	not_significant	1	0	not_significant	ENSG00000067445	protein_coding	0		0	No binding
RRP15	0.999961	0.000260362	not_significant	0.674043	0.0954279	not_significant	0.672284	0.123225	not_significant	ENSG00000067533	protein_coding	1	52697	0.0189764	Lowly bound
RHOA	0.999961	-0.00310705	not_significant	0.70255	-0.0785535	not_significant	0.817538	-0.0760758	not_significant	ENSG00000067560	protein_coding	74	53854	1.37409	Bound
DHX8	0.999961	0.0118347	not_significant	0.777702	-0.0617616	not_significant	0.764899	-0.0924531	not_significant	ENSG00000067596	protein_coding	20	60599	0.330038	Bound		0.515235
PMS2P4	0.999961	0.0176478	not_significant	0.608811	0.114667	not_significant	0.787376	0.0894582	not_significant	ENSG00000067601	transcribed_unprocessed_pseudogene	0		0	No binding
PRKCZ	0.999961	0.0422656	not_significant	0.000402311	0.711828	up	0.0117443	0.535586	up	ENSG00000067606	protein_coding	6	134926	0.0444688	Lowly bound
ZFY	1	0.0027027	not_significant	1	-0.10951	not_significant	1	-0.0505224	not_significant	ENSG00000067646	protein_coding	0		0	No binding
IARS2	0.999961	0.00201269	not_significant	0.834323	-0.0489417	not_significant	0.925741	-0.0372099	not_significant	ENSG00000067704	protein_coding	9	53940	0.166852	Bound
SYT1	0.999961	-0.0253408	not_significant	0.00371437	1.20744	up	0.24618	0.299688	not_significant	ENSG00000067715	protein_coding	0		0	No binding
NAV3	0.86555	-0.0871542	not_significant	0.0628125	0.403868	not_significant	0.962506	0.0242157	not_significant	ENSG00000067798	protein_coding	0		0	No binding
IDH3G	0.999961	0.0112024	not_significant	0.408392	-0.179383	not_significant	0.944265	0.0292453	not_significant	ENSG00000067829	protein_coding	102	8758	11.6465	Highly bound
ROGDI	0.999961	0.0202041	not_significant	0.871466	0.0439082	not_significant	0.697051	0.109075	not_significant	ENSG00000067836	protein_coding	2	5983	0.33428	Bound
PDZD4	0.999961	-0.0299283	not_significant	0.736086	-0.080674	not_significant	0.979422	0.0103299	not_significant	ENSG00000067840	protein_coding	0		0	No binding
ATP2B3	1	0.00475208	not_significant	1	0.0181547	not_significant	1	0.0127397	not_significant	ENSG00000067842	protein_coding	0		0	No binding
ROCK1	0.999961	0.0353463	not_significant	0.0800072	0.359373	not_significant	0.746967	0.112407	not_significant	ENSG00000067900	protein_coding	21	164946	0.127314	Lowly bound
CBFB	0.999961	0.0211899	not_significant	0.782002	0.0616762	not_significant	0.541039	0.160934	not_significant	ENSG00000067955	protein_coding	22	71943	0.305798	Bound
PDK3	0.698107	0.109698	not_significant	9.24226e-05	0.808753	up	0.106951	0.371522	not_significant	ENSG00000067992	protein_coding	0		0	No binding
HYAL2	0.999961	-0.00404329	not_significant	0.32799	-0.241203	not_significant	0.88697	-0.0496744	not_significant	ENSG00000068001	protein_coding	3	5117	0.586281	Bound
HDAC4	0.898873	-0.0777011	not_significant	0.569773	0.123402	not_significant	0.857001	-0.0635059	not_significant	ENSG00000068024	protein_coding	80	353487	0.226317	Bound
RASSF1	0.999961	-0.0144183	not_significant	0.174633	-0.266079	not_significant	0.957618	-0.0230262	not_significant	ENSG00000068028	protein_coding	44	11199	3.92892	Highly bound
FGFR3	0.999961	0.00171332	not_significant	0.231878	-0.272129	not_significant	0.666472	0.128285	not_significant	ENSG00000068078	protein_coding	18	15580	1.15533	Bound
IFI35	0.999961	-0.00704073	not_significant	0.190861	-0.276759	not_significant	0.755858	-0.0979157	not_significant	ENSG00000068079	protein_coding	9	7732	1.16399	Bound
HEATR6	0.999961	-0.0203994	not_significant	0.877987	0.0359753	not_significant	0.923413	-0.0376564	not_significant	ENSG00000068097	protein_coding	5	35738	0.139907	Bound
COASY	0.999961	-0.0113456	not_significant	0.0364887	-0.597822	down	0.538952	-0.165904	not_significant	ENSG00000068120	protein_coding	76	4811	15.7971	Highly bound
PLEKHH3	0.882601	-0.0643518	not_significant	0.424144	-0.190069	not_significant	0.761387	-0.0955332	not_significant	ENSG00000068137	protein_coding	127	9081	13.9852	Highly bound
MEF2A	0.999961	0.00682376	not_significant	0.019802	0.491545	up	0.614161	0.153258	not_significant	ENSG00000068305	protein_coding	6	151050	0.0397219	Lowly bound
OTUD5	0.999961	-0.0191043	not_significant	0.608811	0.102163	not_significant	0.917144	-0.0411675	not_significant	ENSG00000068308	protein_coding	68	36359	1.87024	Bound
TFE3	0.999961	-0.0011595	not_significant	0.906564	-0.0287154	not_significant	0.978261	-0.0136287	not_significant	ENSG00000068323	protein_coding	43	14761	2.91308	Highly bound		0.162138
TBC1D25	0.999961	0.00209005	not_significant	0.70255	-0.0862715	not_significant	0.561133	-0.15795	not_significant	ENSG00000068354	protein_coding	15	23153	0.647864	Bound
ACSL4	0.999961	-0.00795693	not_significant	0.230399	0.251216	not_significant	0.990956	0.0128605	not_significant	ENSG00000068366	protein_coding	37	109160	0.338952	Bound
INPP5A	0.999961	-0.00376854	not_significant	0.104825	0.323784	not_significant	0.10799	0.361322	not_significant	ENSG00000068383	protein_coding	4	245661	0.0162826	Lowly bound
GPKOW	0.999961	0.0436432	not_significant	0.83523	0.0530848	not_significant	0.980396	-0.0118297	not_significant	ENSG00000068394	protein_coding	11	10413	1.05637	Bound
GRIPAP1	0.999961	0.0256188	not_significant	0.374908	0.193127	not_significant	0.89076	0.0533592	not_significant	ENSG00000068400	protein_coding	96	28545	3.36311	Highly bound
FTSJ1	0.999961	-0.00526677	not_significant	0.0181985	-0.555442	down	0.549221	-0.163566	not_significant	ENSG00000068438	protein_coding	36	10344	3.48028	Highly bound
PRR11	0.999961	0.00477195	not_significant	0.240844	0.267343	not_significant	0.945341	-0.0289726	not_significant	ENSG00000068489	protein_coding	7	49207	0.142256	Bound
REEP1	0.999961	0.0354466	not_significant	2.17754e-05	1.00328	up	0.0459374	0.505781	up	ENSG00000068615	protein_coding	0		0	No binding
ATP11A	0.999961	-0.0177942	not_significant	0.478347	0.151039	not_significant	0.544446	0.164998	not_significant	ENSG00000068650	protein_coding	98	196840	0.497866	Bound	0.378751		0.205761
POLR1A	0.999961	-0.0133014	not_significant	0.184898	-0.252317	not_significant	0.699039	-0.110956	not_significant	ENSG00000068654	protein_coding	263	85940	3.06027	Highly bound
LAPTM4A	0.999961	-0.0119882	not_significant	0.768154	0.0699885	not_significant	0.721813	-0.109743	not_significant	ENSG00000068697	protein_coding	35	19379	1.80608	Bound	0.211775
TTC7A	0.260946	-0.241228	not_significant	0.952646	-0.00974002	not_significant	0.991918	0.00882788	not_significant	ENSG00000068724	protein_coding	23	159981	0.143767	Bound
IP6K2	0.999961	0.0472115	not_significant	0.937843	0.0187829	not_significant	0.913309	-0.0402099	not_significant	ENSG00000068745	protein_coding	96	52351	1.83378	Bound
STON1-GTF2A1L	1	-0.00458585	not_significant	1	0.0112259	not_significant	1	0.00502263	not_significant	ENSG00000068781	protein_coding	0		0	No binding
SRBD1	0.999961	-0.0031838	not_significant	0.0809652	0.38171	not_significant	0.596977	0.149131	not_significant	ENSG00000068784	protein_coding	8	223486	0.0357964	Lowly bound
KIF2A	1	0	not_significant	1	0	not_significant	1	0	not_significant	ENSG00000068796	protein_coding	22	231088	0.0952018	Lowly bound
RASGRP2	1	0.00500475	not_significant	1	-0.0107812	not_significant	1	0.00481522	not_significant	ENSG00000068831	protein_coding	0		0	No binding
PSME4	0.999961	0.0450717	not_significant	0.146545	0.295586	not_significant	0.586573	0.146332	not_significant	ENSG00000068878	protein_coding	140	106774	1.31118	Bound
IFT80	1	0	not_significant	1	0	not_significant	1	0	not_significant	ENSG00000068885	protein_coding	0		0	No binding
SIRT2	0.181287	0.31261	not_significant	0.0572344	0.390389	not_significant	0.310343	0.247235	not_significant	ENSG00000068903	protein_coding	0		0	No binding
ERLEC1	0.999961	0.0112025	not_significant	0.84857	0.0430762	not_significant	0.821418	-0.0763385	not_significant	ENSG00000068912	protein_coding	6	31776	0.188822	Bound
PPP2R5B	0.0311636	0.587	up	0.00407595	0.701306	up	0.00117218	0.812505	up	ENSG00000068971	protein_coding	0		0	No binding
PYGM	0.999961	0.0330164	not_significant	0.55007	0.141276	not_significant	0.812684	0.0658088	not_significant	ENSG00000068976	protein_coding	0		0	No binding
PAGE1	0.999961	-0.0053326	not_significant	0.225222	-0.260659	not_significant	0.861141	-0.0622549	not_significant	ENSG00000068985	protein_coding	20	8544	2.34082	Bound
PITX1	0.929354	-0.0656394	not_significant	0.00754057	-0.653052	down	0.59069	-0.149062	not_significant	ENSG00000069011	protein_coding	53	7079	7.48693	Highly bound
TRPC7	1	-0.00099611	not_significant	1	-0.035682	not_significant	1	0.00990621	not_significant	ENSG00000069018	protein_coding	0		0	No binding
MAST4	0.614893	-0.116473	not_significant	0.309913	0.217443	not_significant	0.690624	-0.121611	not_significant	ENSG00000069020	protein_coding	0		0	No binding
ADGRF5	1	0.00234065	not_significant	1	0.0367177	not_significant	1	-0.000823612	not_significant	ENSG00000069122	protein_coding	0		0	No binding
SDK2	0.999961	-0.0105814	not_significant	0.96392	-0.0111669	not_significant	0.991809	-0.0034413	not_significant	ENSG00000069188	protein_coding	0		0	No binding
ADAM7	1	-0.0010002	not_significant	1	0.000229041	not_significant	1	-0.00380309	not_significant	ENSG00000069206	protein_coding	0		0	No binding
NUP133	0.999961	0.0164224	not_significant	0.845471	0.0450848	not_significant	0.907057	0.0473646	not_significant	ENSG00000069248	protein_coding	37	68082	0.543462	Bound
NUCKS1	0.999961	-0.00208379	not_significant	0.514017	-0.144067	not_significant	0.835857	-0.071992	not_significant	ENSG00000069275	protein_coding	132	37458	3.52395	Highly bound
VPS35	0.999961	-0.0396548	not_significant	0.140399	-0.289964	not_significant	0.240174	-0.263695	not_significant	ENSG00000069329	protein_coding	42	33387	1.25797	Bound
DNAJA2	0.999961	0.0123832	not_significant	0.257963	-0.209373	not_significant	0.335386	-0.220991	not_significant	ENSG00000069345	protein_coding	44	18427	2.3878	Highly bound
BCL3	0.00212213	-0.864845	down	0.0186582	-0.603174	down	0.659122	-0.128733	not_significant	ENSG00000069399	protein_coding	6	12340	0.486224	Bound		0.390246
KCNAB2	0.999961	-0.0242887	not_significant	0.0101178	0.467913	up	0.00107958	0.595856	up	ENSG00000069424	protein_coding	0		0	No binding
ABCC9	1	0.00234419	not_significant	1	-0.0118005	not_significant	1	0.00246658	not_significant	ENSG00000069431	protein_coding	0		0	No binding
GAL	0.999961	0.00424968	not_significant	0.000292865	-0.790578	down	0.881474	0.0564735	not_significant	ENSG00000069482	protein_coding	8	7397	1.08152	Bound
CLEC2D	0.999961	-0.00958904	not_significant	0.23574	0.239587	not_significant	0.778728	0.052251	not_significant	ENSG00000069493	protein_coding	0		0	No binding
FUNDC1	0.999961	0.058778	not_significant	0.510248	0.143451	not_significant	0.8846	0.0550032	not_significant	ENSG00000069509	protein_coding	0		0	No binding
MAOB	1	-0.000178193	not_significant	1	0.00817089	not_significant	1	0.00487861	not_significant	ENSG00000069535	protein_coding	0		0	No binding
RORA	1	0.000536931	not_significant	1	0.0366517	not_significant	1	0.00794432	not_significant	ENSG00000069667	protein_coding	0		0	No binding
DRD4	0.999961	-0.0166229	not_significant	0.522097	-0.152969	not_significant	0.965685	-0.0185491	not_significant	ENSG00000069696	protein_coding	2	3414	0.585823	Bound
TGFBR3	0.0565798	-0.50902	not_significant	0.959409	0.0140568	not_significant	0.244505	-0.29728	not_significant	ENSG00000069702	protein_coding	109	225993	0.482316	Bound
PLA2G10	1	-0.000982287	not_significant	1	-0.00791357	not_significant	1	-0.00374097	not_significant	ENSG00000069764	protein_coding	0		0	No binding
HES2	0.999961	0.0287172	not_significant	0.158449	0.334954	not_significant	0.181052	0.363378	not_significant	ENSG00000069812	protein_coding	1	12253	0.0816127	Lowly bound
ATP1B3	0.999961	-0.00716436	not_significant	0.996285	0.00126908	not_significant	0.900798	0.0492865	not_significant	ENSG00000069849	protein_coding	41	50391	0.813637	Bound
NEDD4	0.999961	-0.00644656	not_significant	0.0394325	0.447642	up	0.948009	0.0293995	not_significant	ENSG00000069869	protein_coding	31	166825	0.185823	Bound
PIGB	0.999961	0.020232	not_significant	0.303384	0.207211	not_significant	0.823089	0.075489	not_significant	ENSG00000069943	protein_coding	1	36689	0.0272561	Lowly bound
MAPK6	0.999961	-0.0281675	not_significant	0.850778	0.0440337	not_significant	0.923271	-0.0382953	not_significant	ENSG00000069956	protein_coding	4	115267	0.034702	Lowly bound
GNB5	0.999961	0.00558568	not_significant	0.0791856	0.339849	not_significant	0.164482	0.306574	not_significant	ENSG00000069966	protein_coding	5	76265	0.0655609	Lowly bound
RAB27A	0.999961	-0.0258056	not_significant	0.325033	0.221504	not_significant	0.842667	0.0695244	not_significant	ENSG00000069974	protein_coding	2	116148	0.0172194	Lowly bound
HDHD5	0.999961	-0.0193777	not_significant	0.229079	-0.220206	not_significant	0.839164	-0.0692491	not_significant	ENSG00000069998	protein_coding	0		0	No binding		0.143156
UFD1	0.999961	0.0447317	not_significant	0.920244	0.0243798	not_significant	0.932695	-0.0345336	not_significant	ENSG00000070010	protein_coding	0		0	No binding
LRP6	0.999961	0.0278129	not_significant	0.156677	0.263843	not_significant	0.959084	0.0187105	not_significant	ENSG00000070018	protein_coding	143	150988	0.947095	Bound		0.177527
GUCY2C	1	-0.00104298	not_significant	1	-0.0345593	not_significant	1	0.00794856	not_significant	ENSG00000070019	protein_coding	0		0	No binding
SCT	1	-0.000114261	not_significant	1	-0.000972806	not_significant	1	0.00419839	not_significant	ENSG00000070031	protein_coding	0		0	No binding
PHRF1	0.999961	-0.00839022	not_significant	0.295628	-0.20025	not_significant	0.98449	-0.0104641	not_significant	ENSG00000070047	protein_coding	91	35737	2.54638	Highly bound		0.14765
ELP1	0.999961	0.0352096	not_significant	0.917275	0.0259435	not_significant	0.942866	-0.0299479	not_significant	ENSG00000070061	protein_coding	0		0	No binding
NUCB2	0.999961	-0.0079595	not_significant	0.627714	0.109146	not_significant	0.705794	-0.114427	not_significant	ENSG00000070081	protein_coding	1	141828	0.00705079	Lowly bound
PFN2	0.999961	0.00437413	not_significant	0.286852	-0.266229	not_significant	0.695396	-0.0961555	not_significant	ENSG00000070087	protein_coding	0		0	No binding
PTPN3	0.999961	0.0389042	not_significant	0.0390869	0.433244	up	0.22449	0.291234	not_significant	ENSG00000070159	protein_coding	9	122848	0.0732613	Lowly bound
SPTB	0.999961	-0.0134831	not_significant	0.00144563	0.862271	up	0.0706985	0.515436	not_significant	ENSG00000070182	protein_coding	0		0	No binding
DAPP1	1	-0.0009578	not_significant	1	-0.00913083	not_significant	1	-0.000125482	not_significant	ENSG00000070190	protein_coding	0		0	No binding
FGF10	1	-0.00115547	not_significant	1	-0.00918019	not_significant	1	-0.00433698	not_significant	ENSG00000070193	protein_coding	0		0	No binding
SLC44A1	0.999961	0.033377	not_significant	0.0109653	0.577401	up	0.178139	0.332507	not_significant	ENSG00000070214	protein_coding	0		0	No binding
TMEM260	0.999961	0.0513638	not_significant	0.626482	0.107017	not_significant	0.847663	-0.0663728	not_significant	ENSG00000070269	protein_coding	0		0	No binding
SMG6	0.999961	0.012948	not_significant	0.174695	0.273669	not_significant	0.664716	0.125921	not_significant	ENSG00000070366	protein_coding	41	243933	0.168079	Bound
EXOC5	0.999961	0.0427286	not_significant	0.0640167	0.393943	not_significant	0.811609	0.0788229	not_significant	ENSG00000070367	protein_coding	2	68502	0.0291962	Lowly bound
CLTCL1	0.25947	-0.246563	not_significant	0.604935	-0.108746	not_significant	0.337524	-0.231092	not_significant	ENSG00000070371	protein_coding	135	112244	1.20274	Bound
FGF22	0.999961	-0.0130408	not_significant	0.853345	-0.0393916	not_significant	0.854426	0.0403768	not_significant	ENSG00000070388	protein_coding	0		0	No binding
FSTL3	0.995541	-0.0237026	not_significant	0.034976	-1.04272	down	0.559534	-0.0965322	not_significant	ENSG00000070404	protein_coding	128	7035	18.1947	Highly bound
DGCR2	0.999961	0.00455063	not_significant	0.983622	0.00617084	not_significant	0.80806	0.0816991	not_significant	ENSG00000070413	protein_coding	54	86173	0.626646	Bound
RNF126	0.999961	-0.0412495	not_significant	0.142847	-0.300223	not_significant	0.999852	0.000316611	not_significant	ENSG00000070423	protein_coding	229	15752	14.5378	Highly bound
MNT	0.000102395	-0.9743	down	0.0295456	-0.509455	down	0.742843	-0.105389	not_significant	ENSG00000070444	protein_coding	42	17059	2.46204	Highly bound
ZXDC	0.999961	0.0283708	not_significant	0.331385	0.195117	not_significant	0.904056	0.0498501	not_significant	ENSG00000070476	protein_coding	77	38319	2.00945	Bound
JMJD6	0.999961	0.0402854	not_significant	0.0408243	-0.426856	down	0.0966148	-0.380659	not_significant	ENSG00000070495	protein_coding	60	13968	4.29553	Highly bound
POLB	0.999961	0.0507096	not_significant	0.261146	0.256154	not_significant	0.687592	0.120849	not_significant	ENSG00000070501	protein_coding	1	33355	0.0299805	Lowly bound
ST6GALNAC1	1	0.00334356	not_significant	1	-0.0154714	not_significant	1	0.0124848	not_significant	ENSG00000070526	protein_coding	0		0	No binding
WIPI1	0.999961	-0.0383065	not_significant	0.949042	-0.0163313	not_significant	0.98036	-0.0119297	not_significant	ENSG00000070540	protein_coding	0		0	No binding
FRMPD1	1	-0.00127231	not_significant	1	-0.00257419	not_significant	1	0.00235383	not_significant	ENSG00000070601	protein_coding	0		0	No binding
GBA2	0.999961	0.0246221	not_significant	0.152736	-0.290558	not_significant	0.89859	-0.0503974	not_significant	ENSG00000070610	protein_coding	139	12363	11.2432	Highly bound		0.162514
NDST1	0.999961	-0.0318012	not_significant	0.854943	0.0405485	not_significant	0.5434	0.161452	not_significant	ENSG00000070614	protein_coding	35	72394	0.483465	Bound
ASNS	1	0	not_significant	1	0	not_significant	1	0	not_significant	ENSG00000070669	protein_coding	0		0	No binding
AP3M2	0.999961	0.0118353	not_significant	0.728041	-0.0759277	not_significant	0.949345	0.0276817	not_significant	ENSG00000070718	protein_coding	1	18728	0.053396	Lowly bound
CNGB1	0.999961	-0.0209297	not_significant	0.15327	0.360764	not_significant	0.797095	0.0829034	not_significant	ENSG00000070729	protein_coding	0		0	No binding
ST6GALNAC2	0.999961	-0.0248418	not_significant	0.185902	0.358871	not_significant	0.00307996	1.16007	up	ENSG00000070731	protein_coding	0		0	No binding
CHAT	1	-0.00815706	not_significant	1	-0.0445547	not_significant	1	0.00335059	not_significant	ENSG00000070748	protein_coding	0		0	No binding
PABPC1	0.999961	-0.000800995	not_significant	0.0056705	-0.480609	down	0.552942	-0.14935	not_significant	ENSG00000070756	protein_coding	252	36994	6.81192	Highly bound
TESK2	1	0	not_significant	1	0	not_significant	1	0	not_significant	ENSG00000070759	protein_coding	0		0	No binding
CFAP20	0.999961	0.0300614	not_significant	0.415107	-0.164789	not_significant	0.906725	-0.047887	not_significant	ENSG00000070761	protein_coding	12	15863	0.756477	Bound
CSNK2A2	0.999961	0.0267044	not_significant	0.578232	0.118641	not_significant	0.94858	0.0280845	not_significant	ENSG00000070770	protein_coding	51	40014	1.27455	Bound
PTPN21	0.999961	0.0166993	not_significant	0.191058	0.278874	not_significant	0.941724	-0.0308002	not_significant	ENSG00000070778	protein_coding	1	88956	0.0112415	Lowly bound
EIF2B3	0.999961	0.0124816	not_significant	0.794891	0.0624498	not_significant	0.980673	0.0122433	not_significant	ENSG00000070785	protein_coding	17	136201	0.124816	Lowly bound
CAMK2A	0.883764	-0.0396558	not_significant	0.389686	0.207289	not_significant	0.301398	0.256287	not_significant	ENSG00000070808	protein_coding	0		0	No binding
TCOF1	0.999961	-0.0178505	not_significant	0.104825	-0.288104	not_significant	0.905834	0.0403727	not_significant	ENSG00000070814	protein_coding	160	42670	3.74971	Highly bound
CDC42	0.999961	0.0192377	not_significant	0.379147	0.184855	not_significant	0.995034	-0.00250176	not_significant	ENSG00000070831	protein_coding	5	40320	0.124008	Lowly bound
OSBPL3	0.999961	-0.0052021	not_significant	0.0865919	0.380993	not_significant	0.538579	0.170117	not_significant	ENSG00000070882	protein_coding	157	185096	0.848208	Bound
EPHA8	1	0.0131474	not_significant	1	0.0623384	not_significant	1	-0.0118061	not_significant	ENSG00000070886	protein_coding	0		0	No binding
SLC12A3	0.069197	-0.423274	not_significant	0.00033121	-0.738854	down	0.0157899	-0.524943	down	ENSG00000070915	protein_coding	4	50644	0.0789827	Lowly bound
RAD18	0.999961	0.0327411	not_significant	0.416797	0.17292	not_significant	0.726218	-0.109396	not_significant	ENSG00000070950	protein_coding	32	188372	0.169877	Bound
ATP2B1	0.806033	-0.0923033	not_significant	0.729236	-0.0800525	not_significant	0.614161	-0.139089	not_significant	ENSG00000070961	protein_coding	169	121252	1.39379	Bound
TRPM5	1	-0.000112276	not_significant	1	-0.000954958	not_significant	1	0.00408429	not_significant	ENSG00000070985	protein_coding	0		0	No binding
NCK2	1	-0.00101257	not_significant	1	0.000103434	not_significant	1	-0.0035838	not_significant	ENSG00000071051	protein_coding	0		0	No binding
MAP4K4	0.999961	0.00514886	not_significant	0.186674	0.283619	not_significant	0.678296	0.123866	not_significant	ENSG00000071054	protein_coding	37	197840	0.18702	Bound
MGAT4A	0.84109	0.0465878	not_significant	2.87526e-06	1.72878	up	0.0304559	0.836655	up	ENSG00000071073	protein_coding	0		0	No binding
RPL31	0.999961	0.00129756	not_significant	0.069575	-0.408832	not_significant	0.394074	-0.220378	not_significant	ENSG00000071082	protein_coding	50	22318	2.24034	Bound
WDR1	0.999961	0.00698605	not_significant	0.645433	-0.092318	not_significant	0.746967	0.0906828	not_significant	ENSG00000071127	protein_coding	90	42611	2.11213	Bound
SNX13	0.999961	0.0560409	not_significant	0.0364919	0.466608	up	0.758763	0.0990176	not_significant	ENSG00000071189	protein_coding	22	149741	0.14692	Bound
MS4A12	1	-0.00561283	not_significant	1	-0.00602987	not_significant	1	-0.00883844	not_significant	ENSG00000071203	protein_coding	0		0	No binding
ARHGAP10	0.999961	-0.0227388	not_significant	0.191964	0.297184	not_significant	0.741148	0.108846	not_significant	ENSG00000071205	protein_coding	3	340718	0.00880494	Lowly bound
RPS6KA2	0.999961	0.0115982	not_significant	0.0506244	0.516058	not_significant	0.297828	-0.286348	not_significant	ENSG00000071242	protein_coding	0		0	No binding
ING3	0.635914	0.116746	not_significant	0.338084	0.195147	not_significant	0.917144	0.0429557	not_significant	ENSG00000071243	protein_coding	0		0	No binding
VASH1	1	0.00139989	not_significant	1	-0.00152077	not_significant	1	0.00394448	not_significant	ENSG00000071246	protein_coding	0		0	No binding
LMCD1	0.999961	-0.0266093	not_significant	0.00464998	0.775385	up	0.643075	0.136109	not_significant	ENSG00000071282	protein_coding	0		0	No binding
BUD23	0.999961	-0.0220857	not_significant	0.245991	-0.238283	not_significant	0.953557	0.0263135	not_significant	ENSG00000071462	protein_coding	0		0	No binding
SEL1L	0.987026	0.0654437	not_significant	0.306324	0.204953	not_significant	0.988491	-0.00756956	not_significant	ENSG00000071537	protein_coding	13	62313	0.208624	Bound
TRIP13	0.999961	-0.0424237	not_significant	0.0663238	-0.325073	not_significant	0.772951	-0.0891092	not_significant	ENSG00000071539	protein_coding	124	26715	4.64159	Highly bound
ATP6AP1	0.999961	0.037403	not_significant	0.525812	-0.142711	not_significant	0.971382	-0.0178077	not_significant	ENSG00000071553	protein_coding	9	7885	1.14141	Bound
TCF3	0.999961	-0.0104004	not_significant	0.318399	-0.188399	not_significant	0.881179	0.0579127	not_significant	ENSG00000071564	protein_coding	446	43316	10.2964	Highly bound
TRIB2	1	-0.000981333	not_significant	1	-0.00785192	not_significant	1	-0.00368817	not_significant	ENSG00000071575	protein_coding	0		0	No binding
DAZAP1	0.999961	-0.0195775	not_significant	0.642302	-0.0916546	not_significant	0.977627	-0.0151058	not_significant	ENSG00000071626	protein_coding	535	28119	19.0263	Highly bound
MBD3	0.999961	0.00569347	not_significant	0.2132	-0.315381	not_significant	0.834881	-0.067093	not_significant	ENSG00000071655	protein_coding	34	19206	1.77028	Bound
PRLH	1	0	not_significant	1	0	not_significant	1	0	not_significant	ENSG00000071677	protein_coding	0		0	No binding
HLTF	0.999961	0.00394925	not_significant	0.154537	0.276465	not_significant	0.87985	-0.0562285	not_significant	ENSG00000071794	protein_coding	45	56428	0.797476	Bound
FAM50A	0.999961	0.00749209	not_significant	0.888343	-0.0368981	not_significant	0.993878	0.0039228	not_significant	ENSG00000071859	protein_coding	64	6529	9.80242	Highly bound
FAM3A	0.999961	-0.00284606	not_significant	0.881022	-0.0374821	not_significant	0.831629	0.0743364	not_significant	ENSG00000071889	protein_coding	38	10084	3.76835	Highly bound
CPSF1	0.999961	0.0176515	not_significant	0.225271	-0.274763	not_significant	0.979718	0.0158713	not_significant	ENSG00000071894	protein_coding	339	16121	21.0285	Highly bound	0.21562	0.128604
MYO3B	1	0.0046061	not_significant	1	0.0370188	not_significant	1	0.0595182	not_significant	ENSG00000071909	protein_coding	0		0	No binding
CYBRD1	0.655531	-0.116196	not_significant	0.850646	0.0454315	not_significant	0.034614	-0.463937	down	ENSG00000071967	protein_coding	7	35887	0.195057	Bound
CDH19	1	0.0011901	not_significant	1	0.00880529	not_significant	1	0.00537564	not_significant	ENSG00000071991	protein_coding	0		0	No binding
PDCD2	0.999961	-0.00111356	not_significant	0.013493	-0.527162	down	0.428821	-0.201766	not_significant	ENSG00000071994	protein_coding	24	9398	2.55373	Highly bound
SLC6A15	1	0	not_significant	1	0	not_significant	1	0	not_significant	ENSG00000072041	protein_coding	1	54128	0.0184747	Lowly bound
RDH11	0.970657	0.0688185	not_significant	0.371705	0.179457	not_significant	0.640666	0.13176	not_significant	ENSG00000072042	protein_coding	10	19014	0.525928	Bound
PRKACA	0.999961	0.0588363	not_significant	0.338597	0.19711	not_significant	0.606535	0.143082	not_significant	ENSG00000072062	protein_coding	23	26397	0.871311	Bound
ADGRL1	0.999961	-0.034451	not_significant	0.926581	-0.0211804	not_significant	0.777483	0.0893465	not_significant	ENSG00000072071	protein_coding	399	58445	6.82693	Highly bound
SPP2	1	-0.000982287	not_significant	1	-0.00791357	not_significant	1	-0.00374097	not_significant	ENSG00000072080	protein_coding	0		0	No binding
ACTN1	0.999961	-0.0156809	not_significant	0.402769	0.174287	not_significant	0.688096	0.125235	not_significant	ENSG00000072110	protein_coding	149	105298	1.41503	Bound
ZFYVE26	0.999961	0.00817742	not_significant	0.905137	-0.0277225	not_significant	0.889579	-0.0528091	not_significant	ENSG00000072121	protein_coding	17	89217	0.190547	Bound
RPS6KA6	1	-0.000113177	not_significant	1	0.0087175	not_significant	1	-0.000447434	not_significant	ENSG00000072133	protein_coding	0		0	No binding
EPN2	0.999961	0.0162963	not_significant	0.0988405	0.324176	not_significant	0.688139	0.126492	not_significant	ENSG00000072134	protein_coding	22	121101	0.181667	Bound		0.343345
PTPN18	0.999961	0.0139428	not_significant	0.7397	-0.0803833	not_significant	0.956037	0.0247422	not_significant	ENSG00000072135	protein_coding	0		0	No binding
LIMS2	0.995442	-0.0572366	not_significant	0.00457597	0.648509	up	0.691157	0.120297	not_significant	ENSG00000072163	protein_coding	0		0	No binding
ASIC4	0.686553	0.0319686	not_significant	0.387379	0.164803	not_significant	0.433531	0.114471	not_significant	ENSG00000072182	protein_coding	0		0	No binding
SPEG	0.999961	0.0238059	not_significant	0.0295123	0.44301	up	0.0150409	0.518174	up	ENSG00000072195	protein_coding	0		0	No binding
LNX1	0.999961	-0.000886115	not_significant	0.0421708	1.11134	up	0.813496	0.0427357	not_significant	ENSG00000072201	protein_coding	0		0	No binding
ALDH3A2	0.999961	0.00768972	not_significant	0.303297	0.20271	not_significant	0.825903	0.0769785	not_significant	ENSG00000072210	protein_coding	3	29463	0.101823	Lowly bound
TFRC	0.999961	-0.0204849	not_significant	0.288468	-0.194801	not_significant	0.897461	-0.0474858	not_significant	ENSG00000072274	protein_coding	257	55007	4.67213	Highly bound
SREBF1	0.996603	0.0582597	not_significant	0.489131	0.155027	not_significant	0.0931494	0.4221	not_significant	ENSG00000072310	protein_coding	341	26604	12.8176	Highly bound		0.2647	0.293438
TRPC5	1	0.00568263	not_significant	1	0.0570101	not_significant	1	0.0284787	not_significant	ENSG00000072315	protein_coding	0		0	No binding
AFF4	0.999961	0.0171873	not_significant	0.360845	0.177323	not_significant	0.856447	0.0588857	not_significant	ENSG00000072364	protein_coding	132	88256	1.49565	Bound
UBE2D1	0.999961	0.0115369	not_significant	0.666383	0.10545	not_significant	0.925499	0.0377144	not_significant	ENSG00000072401	protein_coding	0		0	No binding
MPP5	0.999961	-0.0336511	not_significant	0.29239	0.214004	not_significant	0.975543	0.0157002	not_significant	ENSG00000072415	protein_coding	1	94711	0.0105584	Lowly bound
RHOBTB1	0.128887	-0.370285	not_significant	0.40963	-0.177194	not_significant	0.557692	-0.16086	not_significant	ENSG00000072422	protein_coding	2	132003	0.0151512	Lowly bound
SMC1A	0.999961	0.0168187	not_significant	0.676863	-0.0848127	not_significant	0.959949	-0.0243099	not_significant	ENSG00000072501	protein_coding	261	48580	5.37258	Highly bound
HSD17B10	0.999961	-0.0187591	not_significant	0.0713359	-0.441886	not_significant	0.742458	-0.104043	not_significant	ENSG00000072506	protein_coding	41	3116	13.1579	Highly bound
MARK2	0.999961	0.0407053	not_significant	0.496894	0.133069	not_significant	0.930557	0.0327572	not_significant	ENSG00000072518	protein_coding	10	72092	0.138712	Bound
HMMR	0.999961	0.0447859	not_significant	0.854387	0.0413587	not_significant	0.420186	-0.192431	not_significant	ENSG00000072571	protein_coding	14	31743	0.441042	Bound	0.181818
CHFR	1	0.00239663	not_significant	1	-0.0433819	not_significant	1	-0.00165282	not_significant	ENSG00000072609	protein_coding	0		0	No binding
TRHDE	1	-0.00361024	not_significant	0.85923	0.0330902	not_significant	0.805274	0.042278	not_significant	ENSG00000072657	protein_coding	0		0	No binding
P4HA2	0.999961	-0.0281969	not_significant	0.291963	0.200286	not_significant	0.976972	0.0185048	not_significant	ENSG00000072682	protein_coding	2	103478	0.0193278	Lowly bound
FCGR2B	1	-0.000120761	not_significant	1	-0.00102316	not_significant	1	0.00496046	not_significant	ENSG00000072694	protein_coding	0		0	No binding
NFATC3	0.999961	-0.00289239	not_significant	0.943069	0.0200461	not_significant	0.793894	-0.0832107	not_significant	ENSG00000072736	protein_coding	23	144509	0.15916	Bound
TRNT1	0.999961	-0.0195189	not_significant	0.706784	-0.0785357	not_significant	0.844156	0.0678616	not_significant	ENSG00000072756	protein_coding	17	23964	0.709397	Bound
ACADVL	0.999961	-0.00401512	not_significant	0.0433513	-0.531259	down	0.749733	-0.0982754	not_significant	ENSG00000072778	protein_coding	179	8149	21.9659	Highly bound
STK10	0.999961	-0.0244769	not_significant	0.895411	0.0321457	not_significant	0.66746	0.12638	not_significant	ENSG00000072786	protein_coding	44	146314	0.300723	Bound
FBXW11	3.38959e-41	2.81045	up	3.23627e-28	2.31719	up	6.10136e-25	2.178	up	ENSG00000072803	protein_coding	34	145325	0.233958	Bound
ACAP1	0.999961	-0.00399172	not_significant	0.160952	-0.364598	not_significant	0.891237	0.0499132	not_significant	ENSG00000072818	protein_coding	0		0	No binding
CRMP1	1	-1.84738e-05	not_significant	1	0.0488943	not_significant	1	0.00592134	not_significant	ENSG00000072832	protein_coding	0		0	No binding
EVC	0.999961	-0.00853681	not_significant	0.55007	0.120175	not_significant	0.846569	0.0657168	not_significant	ENSG00000072840	protein_coding	0		0	No binding
DERL2	0.999961	0.000298056	not_significant	0.810352	0.0558502	not_significant	0.823089	-0.0752379	not_significant	ENSG00000072849	protein_coding	18	15561	1.15674	Bound
SIDT1	1	0.00213244	not_significant	1	0.0134044	not_significant	1	-0.000781291	not_significant	ENSG00000072858	protein_coding	0		0	No binding
NDE1	0.999961	-0.00895415	not_significant	0.910454	0.0265015	not_significant	0.572913	-0.144947	not_significant	ENSG00000072864	protein_coding	6	83087	0.0722135	Lowly bound
IRAG1	1	0.00359018	not_significant	1	-0.0159523	not_significant	1	0.0256899	not_significant	ENSG00000072952	protein_coding	0		0	No binding
TMEM38A	0.999961	0.0149387	not_significant	0.569323	-0.132061	not_significant	0.867027	0.0578528	not_significant	ENSG00000072954	protein_coding	0		0	No binding
AP1M1	0.977309	0.073502	not_significant	0.241214	0.215817	not_significant	0.647549	0.125786	not_significant	ENSG00000072958	protein_coding	19	48330	0.393131	Bound
PVR	0.999961	-0.0711672	not_significant	0.241784	-0.219552	not_significant	0.99813	0.0010155	not_significant	ENSG00000073008	protein_coding	27	19786	1.3646	Bound	0.20417	0.474499
XRCC1	0.999961	0.00863252	not_significant	0.674659	-0.0955122	not_significant	0.807397	-0.0814566	not_significant	ENSG00000073050	protein_coding	33	37434	0.881552	Bound
SCARB1	0.489271	-0.150445	not_significant	0.0141574	-0.463611	down	0.617889	-0.135474	not_significant	ENSG00000073060	protein_coding	352	105813	3.32662	Highly bound
CYP2W1	1	0.0049185	not_significant	0.96348	0.00932705	not_significant	0.748193	0.0493229	not_significant	ENSG00000073067	protein_coding	0		0	No binding
MCM2	0.999961	0.00344167	not_significant	0.775712	-0.0663687	not_significant	0.922938	-0.0416834	not_significant	ENSG00000073111	protein_coding	38	24214	1.56934	Bound
MOV10L1	0.999961	-0.0128925	not_significant	0.94389	0.0160435	not_significant	0.885393	0.0341136	not_significant	ENSG00000073146	protein_coding	0		0	No binding
PANX2	1	-1.68535e-05	not_significant	1	0.00714883	not_significant	1	0.00784257	not_significant	ENSG00000073150	protein_coding	0		0	No binding
SELENOO	0.999961	-0.0169709	not_significant	0.272219	-0.208626	not_significant	0.990471	-0.00710739	not_significant	ENSG00000073169	protein_coding	0		0	No binding
TP63	0.999961	0.0092012	not_significant	0.187329	0.358191	not_significant	0.666408	-0.0955418	not_significant	ENSG00000073282	protein_coding	0		0	No binding
ALPK1	0.999961	-0.0274377	not_significant	0.00303044	0.633857	up	0.670312	0.122727	not_significant	ENSG00000073331	protein_coding	0		0	No binding
LLGL2	0.951188	-0.0738336	not_significant	0.622289	-0.104063	not_significant	0.916992	-0.0427008	not_significant	ENSG00000073350	protein_coding	79	50129	1.57593	Bound
PDE8A	0.999961	-0.0445572	not_significant	0.241784	0.24896	not_significant	0.726286	0.103725	not_significant	ENSG00000073417	protein_coding	40	158706	0.252038	Bound
CLCN4	1	-0.00241334	not_significant	1	0.00899144	not_significant	1	0.0197362	not_significant	ENSG00000073464	protein_coding	0		0	No binding
NLE1	0.999961	-0.0135736	not_significant	0.0276845	-0.462583	down	0.999425	2.24132e-05	not_significant	ENSG00000073536	protein_coding	93	13563	6.85689	Highly bound
SDHA	1	0	not_significant	1	0	not_significant	1	0	not_significant	ENSG00000073578	protein_coding	164	38460	4.26417	Highly bound
SMARCE1	1	-0.000269834	not_significant	1	-0.0165669	not_significant	0.964004	-0.00951946	not_significant	ENSG00000073584	protein_coding	0		0	No binding
FNDC8	1	-0.000634819	not_significant	1	-0.0305015	not_significant	1	0.00146231	not_significant	ENSG00000073598	protein_coding	0		0	No binding
GSDMB	0.90053	0.0619453	not_significant	0.0415646	0.525195	up	0.743215	0.101769	not_significant	ENSG00000073605	protein_coding	9	15260	0.589777	Bound
KDM5A	0.999961	0.0227467	not_significant	0.293592	0.201161	not_significant	0.982855	0.0190525	not_significant	ENSG00000073614	protein_coding	141	109326	1.28972	Bound
ADAM11	0.978124	0.0421509	not_significant	0.075069	0.527147	not_significant	0.0740906	0.611237	not_significant	ENSG00000073670	protein_coding	0		0	No binding
PPP2R3A	0.999961	0.00837512	not_significant	0.0096653	0.552855	up	0.0741251	0.409364	not_significant	ENSG00000073711	protein_coding	0		0	No binding
FERMT2	0.999961	-0.0347918	not_significant	0.392406	0.185963	not_significant	0.900311	0.0508016	not_significant	ENSG00000073712	protein_coding	15	95168	0.157616	Bound
ABCB11	1	-0.00483469	not_significant	1	-0.00918713	not_significant	1	0.00393285	not_significant	ENSG00000073734	protein_coding	0		0	No binding
DHRS9	1	-0.000813345	not_significant	1	-0.029965	not_significant	1	0.00190934	not_significant	ENSG00000073737	protein_coding	0		0	No binding
CD5L	1	0.00234603	not_significant	1	-0.0167111	not_significant	1	0.00801795	not_significant	ENSG00000073754	protein_coding	0		0	No binding
PTGS2	0.999961	0.0328428	not_significant	0.589973	0.128295	not_significant	0.977098	0.0145606	not_significant	ENSG00000073756	protein_coding	0		0	No binding
IGF2BP2	0.972393	-0.0673817	not_significant	0.166211	0.287056	not_significant	0.971297	0.0177822	not_significant	ENSG00000073792	protein_coding	224	181318	1.2354	Bound
MAP3K13	0.813659	0.086001	not_significant	0.00227624	0.702575	up	0.88341	-0.0560237	not_significant	ENSG00000073803	protein_coding	0		0	No binding
ST6GAL1	0.209181	-0.299054	not_significant	0.927246	-0.0219051	not_significant	0.202594	-0.312006	not_significant	ENSG00000073849	protein_coding	0		0	No binding
TBX21	1	0.00164852	not_significant	1	-0.00163977	not_significant	1	0.0059537	not_significant	ENSG00000073861	protein_coding	0		0	No binding
VDAC1P1	0.999961	-0.000284317	not_significant	0.113009	-0.478208	not_significant	0.604904	-0.123923	not_significant	ENSG00000073905	processed_pseudogene	0		0	No binding
FRY	0.967071	-0.0574239	not_significant	6.96363e-07	1.07693	up	0.907754	0.0471952	not_significant	ENSG00000073910	protein_coding	0		0	No binding
PICALM	0.999961	-0.0257963	not_significant	0.0883331	0.380564	not_significant	0.782285	0.0867952	not_significant	ENSG00000073921	protein_coding	54	112199	0.481288	Bound
NSF	0.999961	0.0549169	not_significant	0.0471641	0.404039	up	0.534553	0.166266	not_significant	ENSG00000073969	protein_coding	0		0	No binding
GLI2	0.974852	-0.0688684	not_significant	0.463272	0.14947	not_significant	0.937335	0.0297873	not_significant	ENSG00000074047	protein_coding	30	257031	0.116717	Lowly bound
CLASP1	0.999961	-0.00261585	not_significant	0.0456022	0.445333	up	0.854361	0.0656559	not_significant	ENSG00000074054	protein_coding	119	311812	0.38164	Bound		0.121325
MRPS34	0.999961	-0.00755182	not_significant	0.172258	-0.265334	not_significant	0.739138	-0.0557858	not_significant	ENSG00000074071	protein_coding	45	1266	35.545	Highly bound
NOTCH3	0.999961	-0.00676964	not_significant	0.907993	-0.0286769	not_significant	0.468522	0.149071	not_significant	ENSG00000074181	protein_coding	0		0	No binding
CLNS1A	0.999961	-0.0275207	not_significant	0.670769	-0.0893708	not_significant	0.736419	-0.101136	not_significant	ENSG00000074201	protein_coding	120	122870	0.976642	Bound
PPP2R2C	1	-0.0047448	not_significant	1	0.0399899	not_significant	0.959084	0.0116246	not_significant	ENSG00000074211	protein_coding	0		0	No binding
TEAD2	0.999961	-0.013571	not_significant	0.825709	-0.0538564	not_significant	0.917493	0.0422758	not_significant	ENSG00000074219	protein_coding	20	21863	0.914788	Bound
EED	0.999961	0.0515557	not_significant	0.23954	0.243854	not_significant	0.705175	0.115987	not_significant	ENSG00000074266	protein_coding	3	34270	0.0875401	Lowly bound
CDHR2	0.999961	-0.0481553	not_significant	0.490743	-0.163356	not_significant	0.53787	-0.169225	not_significant	ENSG00000074276	protein_coding	0		0	No binding
SNCB	1	-0.000112276	not_significant	1	-0.000954958	not_significant	1	0.00408429	not_significant	ENSG00000074317	protein_coding	0		0	No binding
TSG101	0.999961	-0.00995938	not_significant	0.0636726	0.372048	not_significant	0.748679	0.10008	not_significant	ENSG00000074319	protein_coding	2	58897	0.0339576	Lowly bound
NCBP3	0.999961	0.0622988	not_significant	0.978016	-0.00696561	not_significant	0.93512	-0.0313506	not_significant	ENSG00000074356	protein_coding	68	44087	1.5424	Bound
ATP2A3	0.999961	0.0456006	not_significant	0.00589465	0.672695	up	0.000159554	0.930826	up	ENSG00000074370	protein_coding	0		0	No binding
CA12	1	-0.00167484	not_significant	1	-0.00672393	not_significant	1	-0.00700218	not_significant	ENSG00000074410	protein_coding	0		0	No binding
MGLL	0.0113269	-0.655861	down	0.633935	-0.109394	not_significant	0.653301	-0.13008	not_significant	ENSG00000074416	protein_coding	2	134189	0.0149044	Lowly bound
NTN4	0.098154	-0.44748	not_significant	0.814283	0.0586187	not_significant	0.416226	-0.213586	not_significant	ENSG00000074527	protein_coding	7	133346	0.052495	Lowly bound
BCS1L	0.999961	-0.00848766	not_significant	0.000881458	-0.797618	down	0.426122	-0.21442	not_significant	ENSG00000074582	protein_coding	3	4680	0.641026	Bound
NUAK1	0.00346602	-0.74231	down	0.976464	-0.00839155	not_significant	0.904681	-0.0483463	not_significant	ENSG00000074590	protein_coding	6	76694	0.078233	Lowly bound
DPP8	0.999961	0.0263325	not_significant	0.850212	0.0422728	not_significant	0.854879	0.0640524	not_significant	ENSG00000074603	protein_coding	25	75242	0.332261	Bound
SLC24A1	0.999961	-0.0157536	not_significant	0.89324	0.0337551	not_significant	0.510644	0.170649	not_significant	ENSG00000074621	protein_coding	0		0	No binding
ZNF532	0.999961	-0.0336871	not_significant	0.893533	-0.0322905	not_significant	0.928651	0.0367156	not_significant	ENSG00000074657	protein_coding	1	123881	0.00807226	Lowly bound
SCARF1	0.999961	-0.0428657	not_significant	0.241407	-0.270314	not_significant	0.989927	0.00633999	not_significant	ENSG00000074660	protein_coding	0		0	No binding
LMAN1	0.999961	0.0113711	not_significant	0.964131	0.0116323	not_significant	0.431067	-0.189214	not_significant	ENSG00000074695	protein_coding	58	32140	1.8046	Bound
HACD3	0.999961	-0.00769026	not_significant	0.359009	0.203454	not_significant	0.779418	0.0919028	not_significant	ENSG00000074696	protein_coding	18	47935	0.375509	Bound
IPCEF1	1	0.0022001	not_significant	1	0.0185136	not_significant	1	0.00576507	not_significant	ENSG00000074706	protein_coding	0		0	No binding
ZZEF1	0.999961	0.017091	not_significant	0.994933	-0.000580329	not_significant	0.942654	-0.0297178	not_significant	ENSG00000074755	protein_coding	117	138576	0.844302	Bound
NOX3	1	9.12809e-05	not_significant	1	-0.00881063	not_significant	1	-0.000107625	not_significant	ENSG00000074771	protein_coding	0		0	No binding
ENO1	0.999961	-0.0400209	not_significant	0.055236	-0.372945	not_significant	0.6884	-0.117754	not_significant	ENSG00000074800	protein_coding	443	18251	24.2726	Highly bound		0.141337
SLC12A1	1	0.00334333	not_significant	1	0.00982696	not_significant	1	0.0138742	not_significant	ENSG00000074803	protein_coding	0		0	No binding
MYDGF	0.999961	0.0318605	not_significant	0.208766	-0.252027	not_significant	0.965798	-0.0194009	not_significant	ENSG00000074842	protein_coding	0		0	No binding
ANO8	0.997435	-0.0505371	not_significant	0.131541	-0.364867	not_significant	0.33733	-0.254456	not_significant	ENSG00000074855	protein_coding	121	11607	10.4247	Highly bound
TUBE1	0.999961	0.0369473	not_significant	0.0016383	0.651966	up	0.801521	-0.0837038	not_significant	ENSG00000074935	protein_coding	5	16753	0.298454	Bound
ARHGEF10L	0.999961	-0.000230032	not_significant	0.0851276	0.342227	not_significant	0.18913	0.296698	not_significant	ENSG00000074964	protein_coding	5	158040	0.0316376	Lowly bound
TXK	0.999961	-0.00212475	not_significant	0.630815	0.113783	not_significant	0.953683	0.0262038	not_significant	ENSG00000074966	protein_coding	0		0	No binding
WSCD2	1	0	not_significant	1	0	not_significant	1	0	not_significant	ENSG00000075035	protein_coding	0		0	No binding
KCNQ2	0.999961	-0.0019127	not_significant	0.19766	0.29299	not_significant	0.0109857	1.56339	up	ENSG00000075043	protein_coding	0		0	No binding
TACR2	1	0.00389887	not_significant	1	0.01644	not_significant	1	0.0274969	not_significant	ENSG00000075073	protein_coding	0		0	No binding
ACTR6	0.999961	0.0427597	not_significant	0.471867	0.152645	not_significant	0.919041	0.0412128	not_significant	ENSG00000075089	protein_coding	0		0	No binding
TIPIN	0.999961	0.0499912	not_significant	0.866984	-0.0390513	not_significant	0.971321	0.0176221	not_significant	ENSG00000075131	protein_coding	3	50541	0.0593577	Lowly bound
SRI	0.978124	-0.0644453	not_significant	0.461674	-0.155245	not_significant	0.572913	-0.152643	not_significant	ENSG00000075142	protein_coding	36	21876	1.64564	Bound
EIF4G3	0.999961	0.00781574	not_significant	0.0644841	0.384571	not_significant	0.758566	0.0975652	not_significant	ENSG00000075151	protein_coding	335	370597	0.903947	Bound
NUP37	0.999961	-0.00672697	not_significant	0.977132	-0.00792285	not_significant	0.747331	-0.101124	not_significant	ENSG00000075188	protein_coding	11	47022	0.233933	Bound
SEMA3A	0.999961	-0.0029467	not_significant	0.531153	0.114674	not_significant	0.646536	0.0730115	not_significant	ENSG00000075213	protein_coding	0		0	No binding
GTSE1	0.999961	0.0478975	not_significant	0.968749	0.0105033	not_significant	0.505385	-0.163355	not_significant	ENSG00000075218	protein_coding	50	34070	1.46757	Bound
SEMA3C	0.00414677	-0.696524	down	0.638015	-0.108276	not_significant	0.351763	-0.238822	not_significant	ENSG00000075223	protein_coding	43	179822	0.239125	Bound
TTC38	0.999961	0.0501157	not_significant	0.718438	-0.0760523	not_significant	0.701195	0.112315	not_significant	ENSG00000075234	protein_coding	5	26048	0.191953	Bound		0.145901
ACAT1	0.999961	-0.0351968	not_significant	0.595207	-0.114772	not_significant	0.954546	-0.0249478	not_significant	ENSG00000075239	protein_coding	20	26261	0.761586	Bound
GRAMD4	0.505872	0.155327	not_significant	0.000278625	0.652965	up	0.00584711	0.52387	up	ENSG00000075240	protein_coding	0		0	No binding
CELSR1	0.991147	-0.0701431	not_significant	0.387928	-0.170858	not_significant	0.987848	-0.00772233	not_significant	ENSG00000075275	protein_coding	182	176337	1.03211	Bound
WNT8B	1	-0.000171856	not_significant	1	0.00788684	not_significant	1	0.00378828	not_significant	ENSG00000075290	protein_coding	0		0	No binding
ZNF638	0.999961	0.0153916	not_significant	0.302683	0.205276	not_significant	0.86921	-0.0605005	not_significant	ENSG00000075292	protein_coding	100	158509	0.630879	Bound		0.133006
SLC25A40	0.999961	0.0123313	not_significant	0.166274	0.319958	not_significant	0.865342	-0.061116	not_significant	ENSG00000075303	protein_coding	6	42790	0.14022	Bound
TIMM21	0.999961	-0.0199953	not_significant	0.82821	-0.0519443	not_significant	0.550128	-0.16527	not_significant	ENSG00000075336	protein_coding	3	12020	0.249584	Bound
ADD2	1	0.00199202	not_significant	1	0.031201	not_significant	1	0.0128366	not_significant	ENSG00000075340	protein_coding	0		0	No binding
FGF4	1	0	not_significant	1	0	not_significant	1	0	not_significant	ENSG00000075388	protein_coding	0		0	No binding
RASAL2	0.999961	-0.0268955	not_significant	0.298079	0.222548	not_significant	0.840281	0.0722903	not_significant	ENSG00000075391	protein_coding	15	390007	0.0384608	Lowly bound
VPS9D1	0.999961	-0.0314786	not_significant	0.9496	-0.017716	not_significant	0.588209	0.147994	not_significant	ENSG00000075399	protein_coding	0		0	No binding
ZNF37A	1	-0.000981333	not_significant	1	-0.00785192	not_significant	1	-0.00368817	not_significant	ENSG00000075407	protein_coding	0		0	No binding
MARK3	0.999961	0.0029783	not_significant	0.315689	0.209165	not_significant	0.871926	-0.0574276	not_significant	ENSG00000075413	protein_coding	23	118440	0.194191	Bound
SLC25A3	0.999961	0.0298924	not_significant	0.186275	-0.27177	not_significant	0.71088	-0.110706	not_significant	ENSG00000075415	protein_coding	57	12789	4.45696	Highly bound
FNDC3B	0.934548	-0.05897	not_significant	0.204739	0.298282	not_significant	0.742458	0.103246	not_significant	ENSG00000075420	protein_coding	49	362038	0.135345	Bound
FOSL2	0.00761101	-0.623344	down	0.0166355	-0.511176	down	0.0323985	-0.47353	down	ENSG00000075426	protein_coding	87	24865	3.49889	Highly bound
CACNG5	1	-0.0019048	not_significant	1	0.00608769	not_significant	1	0.00825738	not_significant	ENSG00000075429	protein_coding	0		0	No binding
CACNG4	1	0.00289345	not_significant	1	0.0209466	not_significant	1	0.0133948	not_significant	ENSG00000075461	protein_coding	0		0	No binding
FRYL	0.999961	0.000580861	not_significant	0.0308788	0.46019	up	0.586873	0.147515	not_significant	ENSG00000075539	protein_coding	13	282962	0.0459426	Lowly bound
TMEM131	0.999961	0.0252705	not_significant	0.0800072	0.378331	not_significant	0.604121	0.147331	not_significant	ENSG00000075568	protein_coding	31	239559	0.129404	Lowly bound
FSCN1	0.826905	-0.0711345	not_significant	0.00321053	-0.788142	down	0.280763	-0.290479	not_significant	ENSG00000075618	protein_coding	71	13833	5.13265	Highly bound
ACTB	0.999961	0.00313882	not_significant	0.0502376	-0.50674	not_significant	0.818922	-0.0754158	not_significant	ENSG00000075624	protein_coding	108	36638	2.94776	Highly bound
MOCOS	0.999961	-0.0268361	not_significant	0.629389	0.0989953	not_significant	0.848161	-0.0641958	not_significant	ENSG00000075643	protein_coding	2	84639	0.0236298	Lowly bound
PLD1	0.00268015	-0.702831	down	0.462297	0.158348	not_significant	0.427463	-0.203561	not_significant	ENSG00000075651	protein_coding	10	210546	0.0474956	Lowly bound
ATP12A	1	-0.00479073	not_significant	1	-0.00300935	not_significant	1	0.0118812	not_significant	ENSG00000075673	protein_coding	0		0	No binding
WDR62	0.999961	-0.00475923	not_significant	0.44574	-0.148741	not_significant	0.771059	0.0925018	not_significant	ENSG00000075702	protein_coding	101	50226	2.01091	Bound		0.45972
DLG1	0.999961	0.00490907	not_significant	0.0537059	0.443447	not_significant	0.764819	0.0960899	not_significant	ENSG00000075711	protein_coding	93	256741	0.362233	Bound
RAB7A	0.999961	0.00629944	not_significant	0.308347	0.223896	not_significant	0.820368	0.0775019	not_significant	ENSG00000075785	protein_coding	30	88675	0.338314	Bound
BCAP29	1	0.01211	not_significant	1	0.0291519	not_significant	0.732002	-0.0505358	not_significant	ENSG00000075790	protein_coding	1	49194	0.0203277	Lowly bound
SEC31B	0.999961	0.0312799	not_significant	0.275005	0.247745	not_significant	0.929955	-0.0343852	not_significant	ENSG00000075826	protein_coding	23	33223	0.692291	Bound
SART3	0.999961	0.0233032	not_significant	0.950891	0.0172736	not_significant	0.943337	-0.0279222	not_significant	ENSG00000075856	protein_coding	128	38821	3.29718	Highly bound
ARHGAP15	0.999961	0.0102756	not_significant	0.424144	0.194133	not_significant	0.659032	-0.122649	not_significant	ENSG00000075884	protein_coding	0		0	No binding
TUBA3D	1	0.00122375	not_significant	1	0.021597	not_significant	1	-0.000365588	not_significant	ENSG00000075886	protein_coding	0		0	No binding
PAX2	1	0.000983056	not_significant	1	0.00744085	not_significant	1	0.00353149	not_significant	ENSG00000075891	protein_coding	0		0	No binding
EXOSC7	0.999961	-0.0199537	not_significant	0.460037	0.164198	not_significant	0.567338	0.153756	not_significant	ENSG00000075914	protein_coding	7	60826	0.115082	Lowly bound
KIFAP3	0.88698	-0.0741733	not_significant	0.338861	0.20569	not_significant	0.931975	-0.0375339	not_significant	ENSG00000075945	protein_coding	2	163883	0.0122038	Lowly bound
MKRN2	0.999961	0.0231682	not_significant	0.7945	-0.0559994	not_significant	0.829087	-0.0717137	not_significant	ENSG00000075975	protein_coding	6	26700	0.224719	Bound		0.166667
MCM6	0.999961	-0.0118009	not_significant	0.986436	-0.00434525	not_significant	0.815538	-0.0777316	not_significant	ENSG00000076003	protein_coding	58	36801	1.57604	Bound
REXO2	0.999961	-0.00937293	not_significant	0.567244	-0.127602	not_significant	0.502854	-0.17921	not_significant	ENSG00000076043	protein_coding	4	10894	0.367175	Bound
RBM7	0.999961	0.00521971	not_significant	0.2623	-0.273839	not_significant	0.497708	-0.134791	not_significant	ENSG00000076053	protein_coding	0		0	No binding
RBMS2	0.999961	-0.0253198	not_significant	0.0872183	0.345838	not_significant	0.928651	-0.0366304	not_significant	ENSG00000076067	protein_coding	15	74268	0.201971	Bound
BAZ2A	0.999961	-0.00963207	not_significant	0.751317	-0.0664254	not_significant	0.397527	-0.192849	not_significant	ENSG00000076108	protein_coding	311	41221	7.5447	Highly bound		0.456513
PTPN23	0.999961	0.00893783	not_significant	0.170162	-0.274442	not_significant	0.98449	0.0100868	not_significant	ENSG00000076201	protein_coding	70	32431	2.15843	Bound		0.376967
MLH1	0.999961	0.00509648	not_significant	0.314808	0.201792	not_significant	0.991378	0.00538645	not_significant	ENSG00000076242	protein_coding	7	57587	0.121555	Lowly bound
UNG	0.88698	-0.0810235	not_significant	0.0154581	-0.4723	down	0.573439	-0.148674	not_significant	ENSG00000076248	protein_coding	9	13419	0.670691	Bound
FMO4	0.999961	-0.0204347	not_significant	0.499954	0.157672	not_significant	0.852785	0.0519157	not_significant	ENSG00000076258	protein_coding	0		0	No binding
KLHL20	0.999961	0.0452644	not_significant	0.38359	0.171862	not_significant	0.994141	0.00354233	not_significant	ENSG00000076321	protein_coding	2	71762	0.0278699	Lowly bound
RGS11	1	-1.8039e-05	not_significant	1	0.0223597	not_significant	1	0.00647916	not_significant	ENSG00000076344	protein_coding	0		0	No binding
SLC46A1	0.999961	-0.0452938	not_significant	0.231012	-0.25527	not_significant	0.87894	-0.0555108	not_significant	ENSG00000076351	protein_coding	40	12442	3.21492	Highly bound
PLXNA2	0.160778	-0.310321	not_significant	0.395948	-0.170518	not_significant	0.535118	-0.162299	not_significant	ENSG00000076356	protein_coding	20	222079	0.090058	Lowly bound
SPAG5	1	0	not_significant	1	0	not_significant	1	0	not_significant	ENSG00000076382	protein_coding	0		0	No binding		0.579458	0.432192
ANKRD13A	0.999961	0.0359961	not_significant	0.257061	0.218667	not_significant	0.921464	0.0385248	not_significant	ENSG00000076513	protein_coding	1	40578	0.0246439	Lowly bound
TPD52	0.961641	-0.0518969	not_significant	0.174633	0.335653	not_significant	0.801207	0.0820374	not_significant	ENSG00000076554	protein_coding	18	196488	0.0916086	Lowly bound		0.381272
ACACB	0.999961	0.0209666	not_significant	0.400498	0.170484	not_significant	0.787437	0.0871289	not_significant	ENSG00000076555	protein_coding	1	151632	0.00659491	Lowly bound
TRAF4	0.999961	-0.0382064	not_significant	0.00819074	-0.754928	down	0.446246	-0.20449	not_significant	ENSG00000076604	protein_coding	129	6975	18.4946	Highly bound
PAG1	0.999961	-3.00252e-05	not_significant	6.95241e-05	0.970114	up	0.0334759	0.549092	up	ENSG00000076641	protein_coding	0		0	No binding
GPATCH1	0.999961	0.0387283	not_significant	0.742074	0.0714796	not_significant	0.799956	-0.0834603	not_significant	ENSG00000076650	protein_coding	0		0	No binding
ICAM3	0.999961	-0.0357591	not_significant	0.00241964	-1.11736	down	0.390007	-0.213467	not_significant	ENSG00000076662	protein_coding	0		0	No binding
NT5C2	0.928407	-0.0688323	not_significant	0.489673	0.156184	not_significant	0.950712	0.0298248	not_significant	ENSG00000076685	protein_coding	65	105290	0.617343	Bound
MCAM	0.77906	-0.0833827	not_significant	0.00340972	-0.678318	down	0.294516	-0.262193	not_significant	ENSG00000076706	protein_coding	203	12993	15.6238	Highly bound
GPC4	1	-0.00115879	not_significant	1	-0.00921455	not_significant	1	-0.00122493	not_significant	ENSG00000076716	protein_coding	0		0	No binding
MBNL3	0.986686	-0.0632064	not_significant	0.901423	-0.0312608	not_significant	0.614161	-0.140723	not_significant	ENSG00000076770	protein_coding	0		0	No binding
CAMSAP3	0.5212	0.0842342	not_significant	0.0144901	0.750072	up	0.0685207	0.588323	not_significant	ENSG00000076826	protein_coding	0		0	No binding
RAP1GAP	0.999961	0.0310822	not_significant	0.241784	0.251168	not_significant	0.717882	0.111378	not_significant	ENSG00000076864	protein_coding	0		0	No binding
XAB2	0.999961	0.00504523	not_significant	0.138139	-0.372139	not_significant	0.748735	-0.0969997	not_significant	ENSG00000076924	protein_coding	95	10041	9.46121	Highly bound
ARHGEF1	0.940404	0.0713128	not_significant	0.953696	0.0152507	not_significant	0.709773	0.112355	not_significant	ENSG00000076928	protein_coding	10	46990	0.212811	Bound
STXBP2	0.999961	0.00548145	not_significant	0.769713	0.0737582	not_significant	0.808201	0.0782442	not_significant	ENSG00000076944	protein_coding	5	10993	0.454835	Bound
MAP2K7	0.999961	0.0201669	not_significant	0.324153	-0.21883	not_significant	0.937738	-0.0311268	not_significant	ENSG00000076984	protein_coding	48	10636	4.51297	Highly bound
NMRK2	1	-0.000112276	not_significant	1	-0.000954958	not_significant	1	0.00408429	not_significant	ENSG00000077009	protein_coding	0		0	No binding
DGKD	0.352293	-0.209915	not_significant	0.459098	-0.144482	not_significant	0.581352	-0.14535	not_significant	ENSG00000077044	protein_coding	108	117598	0.918383	Bound
CTTNBP2	1	-0.03025	not_significant	1	0.131405	not_significant	0.534794	-0.0742327	not_significant	ENSG00000077063	protein_coding	0		0	No binding
ACTL6B	1	0.00267426	not_significant	1	0.0198025	not_significant	1	0.011279	not_significant	ENSG00000077080	protein_coding	0		0	No binding
RARB	0.999961	-0.0201511	not_significant	0.814272	-0.0524147	not_significant	0.695207	-0.0781099	not_significant	ENSG00000077092	protein_coding	0		0	No binding
TOP2B	0.999961	-0.00165026	not_significant	0.847092	-0.0443487	not_significant	0.705794	-0.113716	not_significant	ENSG00000077097	protein_coding	159	67003	2.37303	Highly bound
TM9SF3	0.999961	0.040972	not_significant	0.916426	0.0261233	not_significant	0.918354	0.0399961	not_significant	ENSG00000077147	protein_coding	74	69344	1.06714	Bound
NFKB2	0.999961	0.00845194	not_significant	0.212728	-0.308923	not_significant	0.925363	-0.0355708	not_significant	ENSG00000077150	protein_coding	111	8420	13.1829	Highly bound		0.169107
UBE2T	0.999961	0.0191661	not_significant	0.766547	-0.0677258	not_significant	0.812564	-0.0799014	not_significant	ENSG00000077152	protein_coding	13	10324	1.2592	Bound
PPP1R12B	0.999961	0.0168602	not_significant	0.0108535	0.568675	up	0.701012	0.124397	not_significant	ENSG00000077157	protein_coding	4	244008	0.0163929	Lowly bound
DNAJC10	0.999961	0.00908187	not_significant	0.922695	-0.0235759	not_significant	0.949076	-0.0259128	not_significant	ENSG00000077232	protein_coding	7	78424	0.0892584	Lowly bound
GTF3C1	0.999961	0.030569	not_significant	0.914274	0.0261936	not_significant	0.712782	-0.106818	not_significant	ENSG00000077235	protein_coding	200	90359	2.21339	Bound
IL4R	0.999961	-0.0160804	not_significant	0.557229	-0.117085	not_significant	0.66347	0.122456	not_significant	ENSG00000077238	protein_coding	0		0	No binding
USP33	0.999961	0.0177543	not_significant	0.0783486	0.356167	not_significant	0.962506	0.0225501	not_significant	ENSG00000077254	protein_coding	61	63866	0.955125	Bound
PAK3	1	0.00162603	not_significant	1	0.00850169	not_significant	1	-0.000715316	not_significant	ENSG00000077264	protein_coding	0		0	No binding
CAPN6	1	0	not_significant	1	0	not_significant	1	0	not_significant	ENSG00000077274	protein_coding	0		0	No binding
DCX	1	0.00116046	not_significant	1	-0.000976807	not_significant	1	-0.000453204	not_significant	ENSG00000077279	protein_coding	0		0	No binding
SNRPA	0.999961	-0.00866466	not_significant	0.0967213	-0.351431	not_significant	0.440743	-0.196594	not_significant	ENSG00000077312	protein_coding	43	14753	2.91466	Highly bound
SPAG6	1	0.00428161	not_significant	1	0.240812	not_significant	0.549117	0.0702077	not_significant	ENSG00000077327	protein_coding	0		0	No binding
EXOSC5	0.779941	-0.0939016	not_significant	0.113466	-0.310241	not_significant	0.942654	-0.0302449	not_significant	ENSG00000077348	protein_coding	47	11106	4.23195	Highly bound
DYNC1I2	0.999961	0.0318159	not_significant	0.0669821	0.383785	not_significant	0.388712	0.217369	not_significant	ENSG00000077380	protein_coding	7	61012	0.114732	Lowly bound
APBB1IP	0.167398	-0.0685069	not_significant	0.00205893	-1.57566	down	0.00175305	-1.68956	down	ENSG00000077420	protein_coding	0		0	No binding
LRCH4	0.441439	0.167962	not_significant	0.389092	0.17548	not_significant	0.052653	0.415537	not_significant	ENSG00000077454	protein_coding	14	12143	1.15293	Bound
FAM76B	0.999961	0.0272431	not_significant	0.46041	0.149349	not_significant	0.918264	0.0410286	not_significant	ENSG00000077458	protein_coding	8	21468	0.372648	Bound
SIRT6	0.999961	0.00500248	not_significant	0.23815	-0.259764	not_significant	0.748337	-0.0994703	not_significant	ENSG00000077463	protein_coding	34	8496	4.00188	Highly bound
TYR	1	-0.000114261	not_significant	1	-0.000972806	not_significant	1	0.00419839	not_significant	ENSG00000077498	protein_coding	0		0	No binding
POLD3	0.693901	0.116331	not_significant	0.27842	0.206322	not_significant	0.98449	-0.00956718	not_significant	ENSG00000077514	protein_coding	3	175267	0.0171167	Lowly bound
ACTN2	1	-0.000957811	not_significant	1	-0.0104217	not_significant	1	0.00163252	not_significant	ENSG00000077522	protein_coding	0		0	No binding
CAPZB	0.999961	-0.0013365	not_significant	0.114648	0.360457	not_significant	0.585796	0.157799	not_significant	ENSG00000077549	protein_coding	95	146764	0.647298	Bound
GPR137B	1	-0.000125742	not_significant	1	0.011321	not_significant	1	-0.000499365	not_significant	ENSG00000077585	protein_coding	0		0	No binding
NAALAD2	1	0.000132298	not_significant	1	-0.0599694	not_significant	1	-0.00325708	not_significant	ENSG00000077616	protein_coding	0		0	No binding
JADE1	0.999961	-0.0528271	not_significant	0.919265	-0.0239818	not_significant	0.471281	-0.180057	not_significant	ENSG00000077684	protein_coding	4	65602	0.0609738	Lowly bound		0.206983
SLC25A43	0.999961	-0.000690128	not_significant	0.538105	0.129158	not_significant	0.739557	0.103849	not_significant	ENSG00000077713	protein_coding	2	55419	0.0360887	Lowly bound
UBE2A	0.999961	0.0579502	not_significant	0.648901	-0.0951706	not_significant	0.761387	-0.0944975	not_significant	ENSG00000077721	protein_coding	5	16617	0.300897	Bound
FGFR1	0.965297	0.0718264	not_significant	0.372414	0.174719	not_significant	0.0485765	0.400964	up	ENSG00000077782	protein_coding	3	57697	0.0519958	Lowly bound
FKBP6	1	6.00864e-05	not_significant	1	0.0121302	not_significant	1	0.00335038	not_significant	ENSG00000077800	protein_coding	0		0	No binding
SMC1B	1	0.00401415	not_significant	1	0.0335307	not_significant	1	0.0192614	not_significant	ENSG00000077935	protein_coding	0		0	No binding
FBLN1	0.999961	-0.022474	not_significant	0.65844	0.0916132	not_significant	0.893094	0.0517172	not_significant	ENSG00000077942	protein_coding	26	98898	0.262897	Bound
ITGA8	1	0.00940575	not_significant	1	0.0621647	not_significant	1	0.012556	not_significant	ENSG00000077943	protein_coding	0		0	No binding
CST7	1	-0.00104234	not_significant	1	-0.000352227	not_significant	1	-8.95903e-05	not_significant	ENSG00000077984	protein_coding	0		0	No binding
MAP2	1	-0.0197302	not_significant	0.491417	-0.119145	not_significant	0.834435	-0.0390071	not_significant	ENSG00000078018	protein_coding	0		0	No binding
PIAS2	0.999961	0.0105284	not_significant	0.225583	0.247068	not_significant	0.92109	0.0393155	not_significant	ENSG00000078043	protein_coding	21	116937	0.179584	Bound
AMPH	1	-0.00313699	not_significant	1	0.0395483	not_significant	1	-0.00165169	not_significant	ENSG00000078053	protein_coding	0		0	No binding
ARAF	0.999961	-0.0115505	not_significant	0.482415	-0.140216	not_significant	0.922906	-0.0381801	not_significant	ENSG00000078061	protein_coding	71	10821	6.56132	Highly bound		0.463618
MCCC1	0.999961	-0.0291371	not_significant	0.274907	0.217623	not_significant	0.977287	0.0145785	not_significant	ENSG00000078070	protein_coding	7	100858	0.0694045	Lowly bound
LAMP3	1	0.00356557	not_significant	1	0.0140646	not_significant	1	0.0126744	not_significant	ENSG00000078081	protein_coding	0		0	No binding
FAP	0.931765	-0.0253605	not_significant	0.69762	-0.0776883	not_significant	0.775572	-0.0557511	not_significant	ENSG00000078098	protein_coding	0		0	No binding
NEBL	0.969629	-0.0541801	not_significant	0.120989	0.353412	not_significant	0.813496	0.0830603	not_significant	ENSG00000078114	protein_coding	0		0	No binding
ACER3	0.999961	0.0280601	not_significant	0.10285	0.357376	not_significant	0.356275	0.238696	not_significant	ENSG00000078124	protein_coding	0		0	No binding
UBE2K	0.999961	-0.0152317	not_significant	0.601869	0.124683	not_significant	0.973963	0.0124619	not_significant	ENSG00000078140	protein_coding	15	84749	0.176993	Bound
PIK3C3	0.999961	0.014309	not_significant	0.0737467	0.399341	not_significant	0.906591	0.0477107	not_significant	ENSG00000078142	protein_coding	1	132625	0.00754006	Lowly bound
N4BP2	0.999961	-0.0202623	not_significant	0.94342	-0.018	not_significant	0.841429	0.0718999	not_significant	ENSG00000078177	protein_coding	0		0	No binding
TIGAR	1	0	not_significant	1	0	not_significant	1	0	not_significant	ENSG00000078237	protein_coding	1	46831	0.0213534	Lowly bound
TULP3	0.999961	0.0274376	not_significant	0.381038	0.168592	not_significant	0.569983	-0.147718	not_significant	ENSG00000078246	protein_coding	10	63918	0.15645	Bound
SYNJ2	0.665154	-0.117173	not_significant	0.903658	0.0279172	not_significant	0.905122	0.0473367	not_significant	ENSG00000078269	protein_coding	6	117290	0.0511553	Lowly bound
ADCY2	1	-0.000469069	not_significant	1	-0.0460531	not_significant	1	-0.0245043	not_significant	ENSG00000078295	protein_coding	0		0	No binding
PPP2R5C	0.999961	0.00163631	not_significant	0.01445	0.579415	up	0.546362	0.169367	not_significant	ENSG00000078304	protein_coding	1	166192	0.00601714	Lowly bound
PMS2P1	0.999961	-0.0324059	not_significant	0.799602	0.0602477	not_significant	0.985306	0.00936155	not_significant	ENSG00000078319	transcribed_unprocessed_pseudogene	0		0	No binding
RBFOX1	1	-0.00122826	not_significant	1	0.000239682	not_significant	1	-0.0137069	not_significant	ENSG00000078328	protein_coding	0		0	No binding
GNB1	0.999961	0.00418605	not_significant	0.430705	0.169975	not_significant	0.887255	0.0558961	not_significant	ENSG00000078369	protein_coding	112	105833	1.05827	Bound
HOXA9	0.999961	-0.0106719	not_significant	0.468529	-0.173973	not_significant	0.906019	-0.0404933	not_significant	ENSG00000078399	protein_coding	0		0	No binding
EDN1	0.200549	-0.331847	not_significant	0.482944	-0.160277	not_significant	0.3897	-0.22623	not_significant	ENSG00000078401	protein_coding	0		0	No binding
MLLT10	0.999961	-0.0597455	not_significant	0.298178	0.216455	not_significant	0.959084	0.0231809	not_significant	ENSG00000078403	protein_coding	29	218956	0.132447	Bound
ZCWPW1	0.999961	0.0170782	not_significant	0.570203	-0.137377	not_significant	0.762894	0.0870987	not_significant	ENSG00000078487	protein_coding	0		0	No binding
ADCYAP1R1	1	0.00136107	not_significant	1	0.00973559	not_significant	1	0.00637658	not_significant	ENSG00000078549	protein_coding	0		0	No binding
FGF20	1	0	not_significant	1	0	not_significant	1	0	not_significant	ENSG00000078579	protein_coding	0		0	No binding
P2RY10	1	0	not_significant	1	0	not_significant	1	0	not_significant	ENSG00000078589	protein_coding	0		0	No binding
ITM2A	1	-0.000982287	not_significant	1	-0.00791357	not_significant	1	-0.00374097	not_significant	ENSG00000078596	protein_coding	0		0	No binding
NRDC	0.999961	0.0186399	not_significant	0.551347	0.116307	not_significant	0.519023	-0.149847	not_significant	ENSG00000078618	protein_coding	162	89747	1.80507	Bound		0.202514
VDAC3	0.999961	0.0121165	not_significant	0.49139	-0.137059	not_significant	0.657076	-0.124212	not_significant	ENSG00000078668	protein_coding	1	14274	0.0700574	Lowly bound
PCM1	0.999961	0.0071364	not_significant	0.51032	0.137967	not_significant	0.839067	-0.0703259	not_significant	ENSG00000078674	protein_coding	19	107105	0.177396	Bound		0.226288
TNRC6C	0.999961	-0.0118739	not_significant	0.569412	0.137544	not_significant	0.54767	0.16841	not_significant	ENSG00000078687	protein_coding	0		0	No binding
CBFA2T2	0.999961	0.0180033	not_significant	0.0651809	0.380799	not_significant	0.722303	0.103702	not_significant	ENSG00000078699	protein_coding	1	159962	0.00625148	Lowly bound
BRINP1	1	-0.00437386	not_significant	1	0.000778738	not_significant	1	0.00206307	not_significant	ENSG00000078725	protein_coding	0		0	No binding
ITCH	0.999961	0.027724	not_significant	0.170115	0.292826	not_significant	0.898427	0.0512436	not_significant	ENSG00000078747	protein_coding	13	148159	0.0877436	Lowly bound
PKD2L2	0.999961	0.00164887	not_significant	0.768407	0.0745657	not_significant	0.680948	0.11195	not_significant	ENSG00000078795	protein_coding	0		0	No binding
TP53INP2	0.999961	0.00339098	not_significant	0.701885	-0.0921536	not_significant	0.972599	0.0183323	not_significant	ENSG00000078804	protein_coding	0		0	No binding
SDF4	0.999961	0.00494584	not_significant	0.108717	-0.333436	not_significant	0.98449	-0.009451	not_significant	ENSG00000078808	protein_coding	124	15124	8.19889	Highly bound
MYH7B	0.999961	0.0038564	not_significant	0.655289	0.10434	not_significant	0.909598	0.035886	not_significant	ENSG00000078814	protein_coding	0		0	No binding
BPIFB2	1	0	not_significant	1	0	not_significant	1	0	not_significant	ENSG00000078898	protein_coding	0		0	No binding
TP73	0.999961	-0.0107042	not_significant	0.508609	-0.138586	not_significant	0.880564	0.0392533	not_significant	ENSG00000078900	protein_coding	0		0	No binding
TOLLIP	0.999961	0.0140036	not_significant	0.444742	0.150835	not_significant	0.128509	0.320679	not_significant	ENSG00000078902	protein_coding	3	35284	0.0850244	Lowly bound
UBE2D4	0.999961	-0.0309265	not_significant	0.942224	0.0178547	not_significant	0.938032	0.0324473	not_significant	ENSG00000078967	protein_coding	0		0	No binding
CLUL1	1	-0.000125488	not_significant	1	0.0112457	not_significant	1	-0.000491024	not_significant	ENSG00000079101	protein_coding	0		0	No binding
RUNX1T1	1	0	not_significant	1	0	not_significant	1	0	not_significant	ENSG00000079102	protein_coding	0		0	No binding
CDH17	1	-0.00202172	not_significant	1	0.0118483	not_significant	1	-0.0138334	not_significant	ENSG00000079112	protein_coding	0		0	No binding
THOC1	0.999961	0.0297475	not_significant	0.338377	0.209198	not_significant	0.881474	0.0558406	not_significant	ENSG00000079134	protein_coding	42	53531	0.784592	Bound
FKBP7	0.999961	0.0194074	not_significant	0.829505	0.0567648	not_significant	0.974831	-0.0154736	not_significant	ENSG00000079150	protein_coding	0		0	No binding
OSBPL6	0.999961	-0.00502244	not_significant	0.0249878	0.556084	up	0.45857	0.199487	not_significant	ENSG00000079156	protein_coding	0		0	No binding
SLC1A3	0.014586	-0.489392	down	0.81106	-0.054073	not_significant	0.326244	-0.227931	not_significant	ENSG00000079215	protein_coding	68	81980	0.829471	Bound
XRCC5	0.999961	0.00165246	not_significant	0.461469	0.158845	not_significant	0.942866	0.0293679	not_significant	ENSG00000079246	protein_coding	91	98840	0.92068	Bound
LXN	1	0.0042203	not_significant	1	0.0543253	not_significant	1	0.0142109	not_significant	ENSG00000079257	protein_coding	0		0	No binding
SP140	1	8.81754e-05	not_significant	1	0.0141066	not_significant	1	0.0160034	not_significant	ENSG00000079263	protein_coding	0		0	No binding
MKNK1	0.967231	0.0723834	not_significant	0.0521433	0.367907	not_significant	0.873144	0.0583142	not_significant	ENSG00000079277	protein_coding	16	59436	0.269197	Bound
TNS1	0.281477	-0.240628	not_significant	0.42058	-0.172744	not_significant	0.613046	-0.142358	not_significant	ENSG00000079308	protein_coding	0		0	No binding
REXO1	0.999961	-0.0207381	not_significant	0.304104	-0.210665	not_significant	0.956494	0.0245849	not_significant	ENSG00000079313	protein_coding	357	33218	10.7472	Highly bound
SAR1A	0.999961	0.0450214	not_significant	0.94219	-0.0170487	not_significant	0.470465	-0.177568	not_significant	ENSG00000079332	protein_coding	42	23235	1.80762	Bound
CDC14A	0.999961	0.00241578	not_significant	4.55594e-05	0.951556	up	0.00487488	0.687352	up	ENSG00000079335	protein_coding	0		0	No binding
RAPGEF3	0.997435	0.0349909	not_significant	0.0993021	0.508331	not_significant	0.0417047	0.80903	up	ENSG00000079337	protein_coding	0		0	No binding
CEACAM1	1	-0.010554	not_significant	1	0.0830867	not_significant	1	0.084693	not_significant	ENSG00000079385	protein_coding	0		0	No binding
SENP1	0.999961	0.030884	not_significant	0.556995	0.125115	not_significant	0.879641	-0.0564335	not_significant	ENSG00000079387	protein_coding	32	63411	0.504644	Bound
DUSP13	1	0.00335751	not_significant	1	0.058	not_significant	1	0.0895822	not_significant	ENSG00000079393	protein_coding	0		0	No binding
CIC	0.999961	0.0114946	not_significant	0.647433	-0.10454	not_significant	0.97402	0.0169328	not_significant	ENSG00000079432	protein_coding	87	27261	3.19137	Highly bound
LIPE	1	0.00533212	not_significant	1	0.0680026	not_significant	0.977287	-0.00686979	not_significant	ENSG00000079435	protein_coding	0		0	No binding
FDFT1	0.999961	-0.0518201	not_significant	0.0858071	-0.319111	not_significant	0.00327928	-0.552616	down	ENSG00000079459	protein_coding	28	43737	0.64019	Bound
PAFAH1B3	0.999961	0.00838113	not_significant	0.305232	-0.243177	not_significant	0.908414	-0.0453305	not_significant	ENSG00000079462	protein_coding	26	6514	3.9914	Highly bound
OPHN1	0.999961	-0.0319873	not_significant	0.312268	0.220088	not_significant	0.986188	0.0092402	not_significant	ENSG00000079482	protein_coding	6	391570	0.0153229	Lowly bound
AFM	1	0	not_significant	1	0	not_significant	1	0	not_significant	ENSG00000079557	protein_coding	0		0	No binding
KIF22	0.999961	-0.013364	not_significant	0.0351173	-0.47317	down	0.154315	-0.349284	not_significant	ENSG00000079616	protein_coding	43	14667	2.93175	Highly bound
SCGN	1	0.011229	not_significant	1	0.212865	not_significant	1	0.0451868	not_significant	ENSG00000079689	protein_coding	0		0	No binding
CARMIL1	0.999961	-0.0423361	not_significant	0.0361766	0.484769	up	0.780489	0.0915772	not_significant	ENSG00000079691	protein_coding	0		0	No binding
PGM1	0.999961	-0.0406108	not_significant	0.997127	-0.00231922	not_significant	0.81419	-0.0765407	not_significant	ENSG00000079739	protein_coding	11	66970	0.164253	Bound
DDX1	0.999961	0.0123538	not_significant	0.901118	0.0309762	not_significant	0.872457	-0.0602431	not_significant	ENSG00000079785	protein_coding	10	39934	0.250413	Bound
DNM2	0.999961	0.0170035	not_significant	0.934661	-0.0204465	not_significant	0.905122	0.0507555	not_significant	ENSG00000079805	protein_coding	123	115410	1.06577	Bound
EPB41L2	0.999961	-0.0259645	not_significant	0.141178	0.316173	not_significant	0.635952	0.137538	not_significant	ENSG00000079819	protein_coding	97	223976	0.433082	Bound
RIMS1	0.0113493	-0.566989	down	0.253386	-0.230152	not_significant	0.587949	-0.147124	not_significant	ENSG00000079841	protein_coding	0		0	No binding
MOXD1	1	0.0022616	not_significant	1	0.0329162	not_significant	1	0.0118352	not_significant	ENSG00000079931	protein_coding	0		0	No binding
STX7	0.999961	-0.0207793	not_significant	0.0438775	0.447078	up	0.992628	-0.00327662	not_significant	ENSG00000079950	protein_coding	3	67332	0.0445553	Lowly bound
RABL2B	0.999961	-0.0105477	not_significant	0.386339	-0.180663	not_significant	0.620498	-0.139361	not_significant	ENSG00000079974	protein_coding	2	16163	0.123739	Lowly bound
KEAP1	0.999961	-0.00913036	not_significant	0.0359909	-0.575728	down	0.478482	-0.191059	not_significant	ENSG00000079999	protein_coding	24	17622	1.36193	Bound
DDX43	1	-0.000181731	not_significant	1	0.00844644	not_significant	1	-0.000436031	not_significant	ENSG00000080007	protein_coding	0		0	No binding
PTPRH	0.999961	-0.0159519	not_significant	0.103068	0.470556	not_significant	0.747736	0.0872258	not_significant	ENSG00000080031	protein_coding	0		0	No binding
DCT	1	-0.00341106	not_significant	1	-0.0191335	not_significant	1	0.0369106	not_significant	ENSG00000080166	protein_coding	0		0	No binding
SLC35C2	0.999961	-0.0102704	not_significant	0.648171	-0.10261	not_significant	0.896232	0.0512887	not_significant	ENSG00000080189	protein_coding	117	18479	6.33151	Highly bound
CRYBG3	0.999961	0.0219019	not_significant	0.744796	0.0730167	not_significant	0.908999	-0.0444789	not_significant	ENSG00000080200	protein_coding	0		0	No binding
EPHA6	1	-0.0050167	not_significant	1	0.0211602	not_significant	1	0.00418238	not_significant	ENSG00000080224	protein_coding	0		0	No binding
SCTR	1	0.000116125	not_significant	1	0.037912	not_significant	1	0.0281089	not_significant	ENSG00000080293	protein_coding	0		0	No binding
RFX3	0.999961	0.036276	not_significant	0.153694	0.295197	not_significant	0.822782	-0.0759815	not_significant	ENSG00000080298	protein_coding	4	307708	0.0129993	Lowly bound
RIF1	0.999961	-0.00229467	not_significant	0.535949	-0.125265	not_significant	0.555266	-0.15508	not_significant	ENSG00000080345	protein_coding	48	98131	0.489142	Bound
RAB21	0.999961	0.0354369	not_significant	0.916426	0.0263986	not_significant	0.987068	0.00895263	not_significant	ENSG00000080371	protein_coding	1	45412	0.0220206	Lowly bound
SLC4A4	1	0.00236078	not_significant	0.768238	0.0539216	not_significant	0.969618	-0.00948192	not_significant	ENSG00000080493	protein_coding	0		0	No binding
SMARCA2	0.999961	-0.0408347	not_significant	0.306209	0.203185	not_significant	0.780035	-0.0881595	not_significant	ENSG00000080503	protein_coding	23	213335	0.107812	Lowly bound
RDH8	1	0.00151923	not_significant	1	-0.0143684	not_significant	1	0.00284368	not_significant	ENSG00000080511	protein_coding	0		0	No binding
SESN1	0.999961	0.036835	not_significant	0.0722181	0.370447	not_significant	0.395292	0.213806	not_significant	ENSG00000080546	protein_coding	0		0	No binding
MID2	1	0.000748317	not_significant	1	0.00516944	not_significant	1	-0.00551176	not_significant	ENSG00000080561	protein_coding	0		0	No binding
DNAAF6	1	0.0018123	not_significant	1	0.00991171	not_significant	1	0.00496554	not_significant	ENSG00000080572	protein_coding	0		0	No binding
COL5A3	0.768419	-0.0421296	not_significant	0.0517707	-0.744209	not_significant	0.805386	-0.0635093	not_significant	ENSG00000080573	protein_coding	0		0	No binding
SRCAP	0.999961	0.0353033	not_significant	0.666464	0.091692	not_significant	0.327542	0.229863	not_significant	ENSG00000080603	protein_coding	7	43201	0.162033	Bound
PUM3	0.999961	-0.0174441	not_significant	0.248113	-0.222012	not_significant	0.485454	-0.177747	not_significant	ENSG00000080608	protein_coding	115	123773	0.92912	Bound		0.247406	0.12648
CPB2	1	-0.000587055	not_significant	1	-0.0147482	not_significant	1	-0.00276676	not_significant	ENSG00000080618	protein_coding	0		0	No binding
CHRNA3	1	0.00160389	not_significant	1	0.00881686	not_significant	1	-0.00411614	not_significant	ENSG00000080644	protein_coding	0		0	No binding
KCNN2	1	-0.00393889	not_significant	1	0.020143	not_significant	1	0.0282661	not_significant	ENSG00000080709	protein_coding	0		0	No binding
CNOT4	0.999961	0.0264717	not_significant	0.0694711	0.378348	not_significant	0.913545	0.0443772	not_significant	ENSG00000080802	protein_coding	37	148333	0.249439	Bound
PSEN1	0.999961	0.0201068	not_significant	0.430705	0.160362	not_significant	0.910598	-0.0440493	not_significant	ENSG00000080815	protein_coding	1	87274	0.0114582	Lowly bound
CPOX	0.999961	0.0468816	not_significant	0.594365	-0.121005	not_significant	0.547917	-0.165636	not_significant	ENSG00000080819	protein_coding	0		0	No binding
CLDND1	0.999961	0.0199871	not_significant	0.60236	-0.113169	not_significant	0.374967	-0.222039	not_significant	ENSG00000080822	protein_coding	6	25155	0.238521	Bound
MOK	0.686553	0.0906336	not_significant	0.156677	0.326774	not_significant	0.723131	0.10927	not_significant	ENSG00000080823	protein_coding	0		0	No binding
HSP90AA1	0.999961	0.0226866	not_significant	6.86054e-05	-0.8811	down	0.00863261	-0.608879	down	ENSG00000080824	protein_coding	161	58962	2.73057	Highly bound
RBL1	0.999961	0.010545	not_significant	0.0928015	0.335853	not_significant	0.634277	0.135662	not_significant	ENSG00000080839	protein_coding	24	99647	0.24085	Bound
DLGAP4	0.999961	-0.0120312	not_significant	0.683604	0.089235	not_significant	0.878225	0.0571442	not_significant	ENSG00000080845	protein_coding	9	222302	0.0404855	Lowly bound
IGSF9B	1	0.00149135	not_significant	1	-0.0340017	not_significant	1	-0.0204464	not_significant	ENSG00000080854	protein_coding	0		0	No binding
CFHR2	1	0	not_significant	1	0	not_significant	1	0	not_significant	ENSG00000080910	protein_coding	0		0	No binding
CROCCP3	0.67937	0.111002	not_significant	0.00252179	0.609635	up	0.15573	0.320396	not_significant	ENSG00000080947	transcribed_unprocessed_pseudogene	0		0	No binding
NDC80	0.999961	0.0264737	not_significant	0.696251	0.0838429	not_significant	0.106193	-0.341758	not_significant	ENSG00000080986	protein_coding	13	45125	0.288089	Bound
AP4E1	0.999961	0.0297009	not_significant	0.313161	0.215913	not_significant	0.970175	0.0183922	not_significant	ENSG00000081014	protein_coding	0		0	No binding
RSBN1	0.999961	0.032521	not_significant	0.676067	0.0916672	not_significant	0.581595	-0.148292	not_significant	ENSG00000081019	protein_coding	9	50645	0.177708	Bound
MAGI3	0.999961	0.00518335	not_significant	0.114844	0.329501	not_significant	0.856519	0.0644702	not_significant	ENSG00000081026	protein_coding	11	295175	0.037266	Lowly bound
CXCL2	0.305296	-0.226368	not_significant	0.0833058	-0.368293	not_significant	0.446246	0.198206	not_significant	ENSG00000081041	protein_coding	0		0	No binding
AFP	1	-0.00169964	not_significant	1	0.0126598	not_significant	1	-0.000372529	not_significant	ENSG00000081051	protein_coding	0		0	No binding
COL4A4	0.42444	-0.165104	not_significant	0.699825	0.0851146	not_significant	0.297653	-0.250936	not_significant	ENSG00000081052	protein_coding	1	161743	0.00618265	Lowly bound
TCF7	0.00407775	0.846222	up	1.86621e-09	1.54581	up	3.38068e-14	1.91687	up	ENSG00000081059	protein_coding	0		0	No binding
OSTM1	0.956104	0.0635614	not_significant	0.6022	0.119747	not_significant	0.36065	0.237091	not_significant	ENSG00000081087	protein_coding	2	124446	0.0160712	Lowly bound
CDH7	1	-0.0111288	not_significant	1	0.0459873	not_significant	1	0.0186332	not_significant	ENSG00000081138	protein_coding	0		0	No binding
IMPG2	0.999961	0.0300556	not_significant	0.00029111	1.48158	up	0.154095	0.481533	not_significant	ENSG00000081148	protein_coding	0		0	No binding
PCNP	0.999961	-0.00249287	not_significant	0.827318	0.0518409	not_significant	0.974264	-0.0160713	not_significant	ENSG00000081154	protein_coding	14	20343	0.688197	Bound
EXD2	0.999961	0.0402596	not_significant	0.256255	0.238969	not_significant	0.919041	0.0404996	not_significant	ENSG00000081177	protein_coding	0		0	No binding
ARG2	0.376555	0.120787	not_significant	3.8137e-07	1.41324	up	5.4165e-06	1.28903	up	ENSG00000081181	protein_coding	0		0	No binding
MEF2C	1	-0.0214677	not_significant	1	-0.154183	not_significant	0.684376	-0.0599713	not_significant	ENSG00000081189	protein_coding	0		0	No binding
PTPRC	1	-0.00536033	not_significant	1	-0.0650309	not_significant	0.961602	0.0112918	not_significant	ENSG00000081237	protein_coding	0		0	No binding
CACNA1S	1	0.0262428	not_significant	1	2.58612	not_significant	1	2.93318	not_significant	ENSG00000081248	protein_coding	0		0	No binding
PKP1	1	-0.00560892	not_significant	1	-0.0222094	not_significant	1	-0.00475592	not_significant	ENSG00000081277	protein_coding	0		0	No binding
UBA5	0.999961	0.0535938	not_significant	0.942628	0.0143861	not_significant	0.807327	-0.0809166	not_significant	ENSG00000081307	protein_coding	14	23652	0.591916	Bound
STK17B	0.999961	0.00501591	not_significant	0.729169	-0.0715594	not_significant	0.942866	0.0305319	not_significant	ENSG00000081320	protein_coding	1	42938	0.0232894	Lowly bound
CDC14B	0.978124	0.0665565	not_significant	0.000154408	0.757362	up	0.151891	0.326306	not_significant	ENSG00000081377	protein_coding	5	129590	0.0385832	Lowly bound
ZNF510	0.698107	0.108573	not_significant	0.193339	0.256945	not_significant	0.778728	-0.0899145	not_significant	ENSG00000081386	protein_coding	0		0	No binding
LRP2	1	-0.00160339	not_significant	1	-0.0206433	not_significant	1	-0.028456	not_significant	ENSG00000081479	protein_coding	0		0	No binding
ZNF506	1	0	not_significant	1	0	not_significant	1	0	not_significant	ENSG00000081665	protein_coding	0		0	No binding
JMJD4	0.999961	-0.00489765	not_significant	0.102482	-0.411097	not_significant	0.933326	-0.0327374	not_significant	ENSG00000081692	protein_coding	72	4987	14.4375	Highly bound
DUSP12	0.999961	0.0155129	not_significant	0.19888	-0.256469	not_significant	0.942654	-0.029907	not_significant	ENSG00000081721	protein_coding	5	7481	0.66836	Bound
AACS	0.999961	-0.0109565	not_significant	0.749325	0.0711533	not_significant	0.830423	0.0762703	not_significant	ENSG00000081760	protein_coding	45	77955	0.577256	Bound
DELE1	0.999961	0.019827	not_significant	0.824624	0.0456238	not_significant	0.769367	0.0949622	not_significant	ENSG00000081791	protein_coding	0		0	No binding
SLC13A1	1	0.00239826	not_significant	1	0.0106461	not_significant	1	0.00513924	not_significant	ENSG00000081800	protein_coding	0		0	No binding
CADPS2	1	0.000536654	not_significant	1	0.0182679	not_significant	1	0.0224025	not_significant	ENSG00000081803	protein_coding	0		0	No binding
PCDHB4	1	0.00108667	not_significant	1	0.0101672	not_significant	1	-0.000704352	not_significant	ENSG00000081818	protein_coding	0		0	No binding
PCDHA6	1	0	not_significant	1	0	not_significant	1	0	not_significant	ENSG00000081842	protein_coding	0		0	No binding
PCDHGA2	1	0	not_significant	1	0	not_significant	1	0	not_significant	ENSG00000081853	protein_coding	0		0	No binding
HSPB11	0.999961	0.0388691	not_significant	0.0532752	0.478947	not_significant	0.659629	0.131482	not_significant	ENSG00000081870	protein_coding	3	29356	0.102194	Lowly bound
PHLPP1	0.999961	-0.0389901	not_significant	0.204829	0.282021	not_significant	0.794928	0.0868868	not_significant	ENSG00000081913	protein_coding	6	264984	0.0226429	Lowly bound
ATP8B1	1	0.00389572	not_significant	0.380996	0.1548	not_significant	0.917144	0.0229015	not_significant	ENSG00000081923	protein_coding	0		0	No binding
IL12RB2	0.142309	0.951465	not_significant	3.9829e-25	5.4798	up	4.35382e-40	6.89038	up	ENSG00000081985	protein_coding	0		0	No binding
SMARCD3	0.0152599	0.547753	up	9.45891e-12	1.32163	up	4.60047e-11	1.28196	up	ENSG00000082014	protein_coding	0		0	No binding
WDR70	0.999961	0.00317343	not_significant	0.160313	0.297101	not_significant	0.961395	0.0220509	not_significant	ENSG00000082068	protein_coding	18	374224	0.0480995	Lowly bound
FYB1	1	0.00222711	not_significant	1	0.0106603	not_significant	1	0.0373112	not_significant	ENSG00000082074	protein_coding	0		0	No binding
MPP4	1	0.00456152	not_significant	1	0.0570131	not_significant	1	0.0186108	not_significant	ENSG00000082126	protein_coding	0		0	No binding
STRADB	0.999961	0.0160247	not_significant	0.830737	-0.0547194	not_significant	0.907103	0.0468227	not_significant	ENSG00000082146	protein_coding	0		0	No binding
BZW1	0.996603	-0.068086	not_significant	0.0173687	-0.430436	down	0.0812784	-0.347449	not_significant	ENSG00000082153	protein_coding	16	16745	0.955509	Bound
PGR	1	-0.00155965	not_significant	1	0.0639848	not_significant	1	0.0116157	not_significant	ENSG00000082175	protein_coding	0		0	No binding
C1QTNF3	1	0	not_significant	1	0	not_significant	1	0	not_significant	ENSG00000082196	protein_coding	0		0	No binding
ME2	0.999961	-0.00383363	not_significant	0.352799	-0.176375	not_significant	0.76282	-0.0963461	not_significant	ENSG00000082212	protein_coding	0		0	No binding
C5orf22	0.999961	0.00756775	not_significant	0.994933	0.00177864	not_significant	0.879074	-0.0534201	not_significant	ENSG00000082213	protein_coding	16	22793	0.70197	Bound
CCNT2	0.999961	-0.00648984	not_significant	0.565276	0.127334	not_significant	0.917144	-0.0417484	not_significant	ENSG00000082258	protein_coding	11	41108	0.267588	Bound
FAM135A	0.999961	0.00958692	not_significant	0.390137	0.178802	not_significant	0.993854	-0.00427829	not_significant	ENSG00000082269	protein_coding	0		0	No binding
COL19A1	1	-0.011812	not_significant	1	-0.0196119	not_significant	1	-0.0171631	not_significant	ENSG00000082293	protein_coding	0		0	No binding
EPB41L3	0.0544353	-0.41592	not_significant	0.316571	0.197455	not_significant	0.56085	-0.153374	not_significant	ENSG00000082397	protein_coding	37	238320	0.155253	Bound
COBLL1	0.999961	-0.036586	not_significant	0.770584	0.0702283	not_significant	0.976972	-0.0145439	not_significant	ENSG00000082438	protein_coding	10	190056	0.0526161	Lowly bound
DLG3	0.999961	0.000530684	not_significant	0.16049	0.282921	not_significant	0.872565	-0.0576562	not_significant	ENSG00000082458	protein_coding	16	60630	0.263896	Bound
KCNK2	0.0981888	-0.54811	not_significant	0.486444	0.16778	not_significant	0.000751974	-1.05987	down	ENSG00000082482	protein_coding	0		0	No binding
SERTAD4	0.0255383	-0.528624	down	0.0453542	-0.42271	down	0.110875	-0.37312	not_significant	ENSG00000082497	protein_coding	0		0	No binding
TRAF5	0.999961	-0.0148416	not_significant	0.597119	0.11926	not_significant	0.617653	0.142458	not_significant	ENSG00000082512	protein_coding	0		0	No binding
MRPL22	0.999961	0.0194599	not_significant	0.153352	0.326297	not_significant	0.972731	0.0174033	not_significant	ENSG00000082515	protein_coding	2	28342	0.0705667	Lowly bound
GEMIN5	0.793128	-0.0911149	not_significant	0.000716058	-0.629279	down	0.408533	-0.193694	not_significant	ENSG00000082516	protein_coding	56	50794	1.10249	Bound
OPRK1	1	0.00116046	not_significant	1	-0.000976807	not_significant	1	-0.000453204	not_significant	ENSG00000082556	protein_coding	0		0	No binding
NFE2L1	0.999961	-0.0105733	not_significant	0.243613	-0.264021	not_significant	0.542342	-0.166765	not_significant	ENSG00000082641	protein_coding	30	13159	2.27981	Bound
SEMA5B	1	-0.0216615	not_significant	1	0.0263899	not_significant	1	-0.0164128	not_significant	ENSG00000082684	protein_coding	0		0	No binding
GSK3B	0.999961	-0.0237786	not_significant	0.154273	0.318063	not_significant	0.744461	0.0969027	not_significant	ENSG00000082701	protein_coding	75	273095	0.27463	Bound
ITGB5	0.697604	-0.102244	not_significant	0.504997	0.146364	not_significant	0.996921	-0.00118927	not_significant	ENSG00000082781	protein_coding	40	139471	0.286798	Bound
ERC1	0.999961	-0.0287511	not_significant	0.0573702	0.409726	not_significant	0.708033	0.114692	not_significant	ENSG00000082805	protein_coding	55	505425	0.108819	Lowly bound
XPO1	0.999961	-0.0163143	not_significant	0.907014	-0.0275844	not_significant	0.799155	-0.0832577	not_significant	ENSG00000082898	protein_coding	277	60778	4.55757	Highly bound
LINC01587	1	0	not_significant	1	0	not_significant	1	0	not_significant	ENSG00000082929	lncRNA	0		0	No binding
RNF13	0.999961	-0.0162091	not_significant	0.255525	0.251008	not_significant	0.946877	0.0290576	not_significant	ENSG00000082996	protein_coding	7	149432	0.046844	Lowly bound
TRPM3	0.00096518	-0.668652	down	0.389391	-0.169666	not_significant	0.000184408	-0.714845	down	ENSG00000083067	protein_coding	5	917842	0.00544756	Lowly bound
PALB2	0.999961	-0.0382722	not_significant	0.424553	-0.151841	not_significant	0.881474	-0.0545209	not_significant	ENSG00000083093	protein_coding	5	38151	0.131058	Bound
DOP1A	0.999961	0.0682607	not_significant	0.0427449	0.411314	up	0.894585	0.051399	not_significant	ENSG00000083097	protein_coding	0		0	No binding
LYRM2	0.999961	0.041016	not_significant	0.584432	-0.119175	not_significant	0.96835	0.0199202	not_significant	ENSG00000083099	protein_coding	2	70610	0.0283246	Lowly bound
BCKDHB	0.999961	0.0104988	not_significant	0.000963908	0.781945	up	0.496382	0.183696	not_significant	ENSG00000083123	protein_coding	1	239624	0.0041732	Lowly bound
KAT6A	0.999961	-0.00134923	not_significant	0.498268	0.140227	not_significant	0.920565	-0.0387392	not_significant	ENSG00000083168	protein_coding	34	122512	0.277524	Bound
TUT7	0.999961	0.0282406	not_significant	0.915683	-0.0263686	not_significant	0.668295	-0.11354	not_significant	ENSG00000083223	protein_coding	0		0	No binding
ULK2	1	0.012244	not_significant	1	0.0339208	not_significant	1	-0.0245078	not_significant	ENSG00000083290	protein_coding	0		0	No binding
GRHL2	1	-0.0102183	not_significant	1	0.0591224	not_significant	1	0.0251226	not_significant	ENSG00000083307	protein_coding	0		0	No binding
TNPO1	0.999961	-0.0169534	not_significant	0.994933	0.0020451	not_significant	0.742458	-0.10125	not_significant	ENSG00000083312	protein_coding	90	100422	0.896218	Bound	0.199142	0.20717
PLOD1	0.999961	0.0393294	not_significant	0.381627	-0.168441	not_significant	0.78545	-0.0868952	not_significant	ENSG00000083444	protein_coding	65	41334	1.57256	Bound
P2RX5	1	-0.000981333	not_significant	1	-0.00785192	not_significant	1	-0.00368817	not_significant	ENSG00000083454	protein_coding	0		0	No binding
ITGAE	0.999961	0.0186976	not_significant	0.63468	-0.106687	not_significant	0.959084	-0.02167	not_significant	ENSG00000083457	protein_coding	28	86616	0.323266	Bound
DIS3	0.999961	0.0227771	not_significant	0.94996	-0.0203888	not_significant	0.862627	-0.0649106	not_significant	ENSG00000083520	protein_coding	59	29928	1.9714	Bound
PIBF1	0.999961	-0.000405987	not_significant	0.160774	0.311138	not_significant	0.937335	-0.0331613	not_significant	ENSG00000083535	protein_coding	4	234403	0.0170646	Lowly bound
TDRD3	0.999961	0.00776228	not_significant	0.34814	0.203981	not_significant	0.993878	-0.00506176	not_significant	ENSG00000083544	protein_coding	0		0	No binding
	1	-0.00108742	not_significant	1	-0.0087677	not_significant	1	0.0020323	not_significant	ENSG00000083622	lncRNA	0		0	No binding
NUFIP1	0.999961	-0.0194039	not_significant	0.864649	0.043749	not_significant	0.955383	-0.0245642	not_significant	ENSG00000083635	protein_coding	0		0	No binding
PDS5B	0.999961	0.023263	not_significant	0.04648	0.41711	up	0.732501	0.107088	not_significant	ENSG00000083642	protein_coding	6	191593	0.0313164	Lowly bound
OXCT1	0.999961	0.00654622	not_significant	0.314821	0.217783	not_significant	0.957618	0.0251491	not_significant	ENSG00000083720	protein_coding	81	140455	0.576697	Bound
RRAGB	0.999961	0.0162407	not_significant	0.403049	0.168997	not_significant	0.916038	-0.0361312	not_significant	ENSG00000083750	protein_coding	3	41036	0.0731065	Lowly bound
EPYC	1	-0.000982287	not_significant	1	-0.00791357	not_significant	1	-0.00374097	not_significant	ENSG00000083782	protein_coding	0		0	No binding
CYLD	0.999961	0.0544516	not_significant	0.00315963	0.629378	up	0.438843	0.198383	not_significant	ENSG00000083799	protein_coding	0		0	No binding
SLC27A5	0.999961	-0.0330617	not_significant	0.0270863	-0.435193	down	0.92993	-0.0359081	not_significant	ENSG00000083807	protein_coding	52	32902	1.58045	Bound
ZNF324	0.999961	0.00860727	not_significant	0.313043	-0.240578	not_significant	0.929837	0.0348578	not_significant	ENSG00000083812	protein_coding	1	8392	0.119161	Lowly bound
ZNF671	1	0.0017213	not_significant	1	0.0218246	not_significant	1	0.0112417	not_significant	ENSG00000083814	protein_coding	0		0	No binding
ZNF416	0.999961	-0.00599505	not_significant	0.63766	-0.106288	not_significant	0.959084	0.022763	not_significant	ENSG00000083817	protein_coding	0		0	No binding
ZNF586	0.999961	0.029534	not_significant	0.562863	0.123379	not_significant	0.909598	0.0458292	not_significant	ENSG00000083828	protein_coding	5	50285	0.0994332	Lowly bound
ZNF446	0.999961	-0.0211452	not_significant	0.863555	-0.0454046	not_significant	0.719295	0.108384	not_significant	ENSG00000083838	protein_coding	0		0	No binding
ZNF264	0.86351	0.0884689	not_significant	0.729921	0.0774188	not_significant	0.909598	0.0438213	not_significant	ENSG00000083844	protein_coding	0		0	No binding
RPS5	0.999961	-0.00214633	not_significant	0.00339657	-0.654569	down	0.455701	-0.194466	not_significant	ENSG00000083845	protein_coding	40	8407	4.75794	Highly bound
FAT1	0.999961	-0.045161	not_significant	0.150955	-0.282841	not_significant	0.296162	-0.247639	not_significant	ENSG00000083857	protein_coding	279	138940	2.00806	Bound
YTHDC1	0.999961	-0.0046527	not_significant	0.3363	0.20105	not_significant	0.951512	-0.0266825	not_significant	ENSG00000083896	protein_coding	59	39703	1.48603	Bound
CHMP2B	0.999961	0.0179695	not_significant	0.836575	-0.0537348	not_significant	0.617889	-0.138232	not_significant	ENSG00000083937	protein_coding	2	28278	0.0707264	Lowly bound
SMAP2	0.999961	0.0322534	not_significant	0.0117054	0.596173	up	0.469472	0.198423	not_significant	ENSG00000084070	protein_coding	0		0	No binding
PPIE	0.999961	0.0439499	not_significant	0.371376	-0.17281	not_significant	0.677429	-0.119642	not_significant	ENSG00000084072	protein_coding	3	71733	0.0418218	Lowly bound
ZMPSTE24	0.999961	-0.00170917	not_significant	0.577301	-0.113438	not_significant	0.856447	-0.0628696	not_significant	ENSG00000084073	protein_coding	7	36078	0.194024	Bound		0.173092
STARD7	0.999961	0.014664	not_significant	0.243265	-0.258558	not_significant	0.712128	-0.114098	not_significant	ENSG00000084090	protein_coding	83	23967	3.4631	Highly bound
NOA1	0.999961	-0.014667	not_significant	0.185207	-0.25898	not_significant	0.512028	-0.167411	not_significant	ENSG00000084092	protein_coding	5	15454	0.323541	Bound
REST	0.999961	0.02723	not_significant	0.978711	-0.00543503	not_significant	0.842651	-0.070169	not_significant	ENSG00000084093	protein_coding	2	58803	0.0340119	Lowly bound
HAL	0.365184	0.1091	not_significant	0.110557	0.428579	not_significant	0.469472	0.191704	not_significant	ENSG00000084110	protein_coding	0		0	No binding
SSH1	0.999961	-0.0286951	not_significant	0.650852	0.0953558	not_significant	0.935432	-0.0338242	not_significant	ENSG00000084112	protein_coding	41	79399	0.516379	Bound
GSTP1	1	0	not_significant	1	0	not_significant	1	0	not_significant	ENSG00000084207	protein_coding	0		0	No binding
APLP2	0.999961	0.0115455	not_significant	0.878838	-0.0336457	not_significant	0.945285	-0.0271345	not_significant	ENSG00000084234	protein_coding	120	74975	1.60053	Bound
FAM234B	0.996603	0.0640117	not_significant	0.0538851	0.382784	not_significant	0.966024	0.0197591	not_significant	ENSG00000084444	protein_coding	1	98238	0.0101794	Lowly bound
SLCO1A2	1	-0.00258616	not_significant	1	0.0373105	not_significant	1	-0.00693861	not_significant	ENSG00000084453	protein_coding	0		0	No binding
WBP11	0.999961	0.0298618	not_significant	0.246304	-0.213026	not_significant	0.505385	-0.162098	not_significant	ENSG00000084463	protein_coding	111	18962	5.85381	Highly bound
EIF3I	0.999961	0.00557549	not_significant	0.0285577	-0.458046	down	0.807432	-0.0812434	not_significant	ENSG00000084623	protein_coding	32	9677	3.30681	Highly bound
NKAIN1	0.999961	-0.0052053	not_significant	0.651521	-0.0999576	not_significant	0.710524	0.084014	not_significant	ENSG00000084628	protein_coding	0		0	No binding
COL16A1	0.00613997	-0.658056	down	0.0376015	-0.450992	down	0.591933	-0.147526	not_significant	ENSG00000084636	protein_coding	0		0	No binding
TXLNA	0.999961	0.00440131	not_significant	0.161422	-0.276236	not_significant	0.750661	-0.0988716	not_significant	ENSG00000084652	protein_coding	56	18600	3.01075	Highly bound
APOB	1	0	not_significant	1	0	not_significant	1	0	not_significant	ENSG00000084674	protein_coding	0		0	No binding
NCOA1	0.999961	0.0380662	not_significant	0.0497631	0.413087	up	0.540991	0.167867	not_significant	ENSG00000084676	protein_coding	0		0	No binding
AGBL5	0.999961	-0.00143189	not_significant	0.643109	-0.104809	not_significant	0.667828	-0.125799	not_significant	ENSG00000084693	protein_coding	6	28259	0.212322	Bound
EFR3B	0.999961	0.0175105	not_significant	0.0439212	0.394065	up	0.160209	0.310675	not_significant	ENSG00000084710	protein_coding	0		0	No binding
KIF3C	0.999961	0.0418783	not_significant	0.0111499	0.487326	up	0.598474	0.141838	not_significant	ENSG00000084731	protein_coding	1	56154	0.0178082	Lowly bound
RAB10	0.999961	-0.00391546	not_significant	0.414692	0.181749	not_significant	0.882184	0.0607483	not_significant	ENSG00000084733	protein_coding	25	103348	0.241901	Bound
GCKR	1	-0.00161158	not_significant	1	-0.0131461	not_significant	1	0.00705062	not_significant	ENSG00000084734	protein_coding	0		0	No binding
HADHA	0.999961	-0.0257158	not_significant	0.681343	-0.0855571	not_significant	0.239153	-0.257977	not_significant	ENSG00000084754	protein_coding	73	54092	1.34955	Bound			0.296619
MAPRE3	0.794876	0.0865575	not_significant	2.676e-05	0.921798	up	0.0218218	0.539568	up	ENSG00000084764	protein_coding	0		0	No binding
CAD	0.999961	-0.00126805	not_significant	0.0561591	-0.419419	not_significant	0.861775	-0.0624106	not_significant	ENSG00000084774	protein_coding	190	26554	7.15523	Highly bound		0.371429	0.274677
CD59	0.907863	-0.0601788	not_significant	0.692416	0.0982628	not_significant	0.979246	0.0121238	not_significant	ENSG00000085063	protein_coding	8	33482	0.238934	Bound
CD82	0.125415	0.48481	not_significant	1.41158e-12	1.94775	up	1.82515e-11	1.85998	up	ENSG00000085117	protein_coding	0		0	No binding
BCORL1	0.999961	0.065401	not_significant	0.92553	0.022578	not_significant	0.873144	-0.0567811	not_significant	ENSG00000085185	protein_coding	34	76977	0.44169	Bound
ATRX	0.999961	0.0114166	not_significant	0.147417	0.290822	not_significant	0.930717	0.0371509	not_significant	ENSG00000085224	protein_coding	262	281392	0.931085	Bound
AK6	0.999961	0.00169175	not_significant	0.812788	-0.0610607	not_significant	0.506677	-0.180541	not_significant	ENSG00000085231	protein_coding	1	19030	0.0525486	Lowly bound
FCN1	1	0.00105906	not_significant	1	-0.00144659	not_significant	1	0.00383749	not_significant	ENSG00000085265	protein_coding	0		0	No binding
MYNN	0.999961	0.0491132	not_significant	0.978952	0.00722126	not_significant	0.988491	0.00723297	not_significant	ENSG00000085274	protein_coding	4	16886	0.236883	Bound
MECOM	0.999961	-0.0226375	not_significant	0.858031	-0.0412386	not_significant	0.962506	0.0205559	not_significant	ENSG00000085276	protein_coding	1	580120	0.00172378	Lowly bound
SCAMP1	0.995442	-0.0625302	not_significant	0.924957	0.0235859	not_significant	0.851732	-0.06451	not_significant	ENSG00000085365	protein_coding	1	118489	0.0084396	Lowly bound
PREP	0.999961	-0.011079	not_significant	0.696792	0.0873082	not_significant	0.998376	-0.00434868	not_significant	ENSG00000085377	protein_coding	34	125520	0.270873	Bound
HACE1	0.932361	0.0604357	not_significant	0.000989345	0.700986	up	0.69167	0.120035	not_significant	ENSG00000085382	protein_coding	3	131827	0.0227571	Lowly bound
SEH1L	0.999961	-0.0384098	not_significant	0.679314	-0.0871215	not_significant	0.89114	0.052455	not_significant	ENSG00000085415	protein_coding	6	40404	0.1485	Bound
WDR47	0.999961	0.0442308	not_significant	0.506235	0.135271	not_significant	0.82026	-0.0758398	not_significant	ENSG00000085433	protein_coding	5	71900	0.069541	Lowly bound
WDFY1	1	0	not_significant	1	0	not_significant	1	0	not_significant	ENSG00000085449	protein_coding	5	89672	0.0557588	Lowly bound
OVGP1	0.999961	0.0321325	not_significant	0.852594	-0.0465234	not_significant	0.555915	-0.16356	not_significant	ENSG00000085465	protein_coding	2	13464	0.148544	Bound
SLC25A24	0.999961	-0.0638792	not_significant	0.360182	0.189872	not_significant	0.446716	0.188335	not_significant	ENSG00000085491	protein_coding	38	66814	0.568743	Bound
MAP3K4	0.999961	0.0107805	not_significant	0.562964	0.122584	not_significant	0.801207	-0.0810123	not_significant	ENSG00000085511	protein_coding	2	125659	0.0159161	Lowly bound
PILRA	0.999961	0.010506	not_significant	0.772001	-0.0698633	not_significant	0.849279	0.0670174	not_significant	ENSG00000085514	protein_coding	1	32570	0.0307031	Lowly bound
IGSF9	0.999961	-0.0403067	not_significant	0.048539	-0.454397	down	0.993854	-0.00373645	not_significant	ENSG00000085552	protein_coding	0		0	No binding
ABCB1	1	5.70607e-05	not_significant	1	0.0116967	not_significant	1	0.00626511	not_significant	ENSG00000085563	protein_coding	0		0	No binding
ZNF213	0.999961	0.0198091	not_significant	0.530303	-0.148782	not_significant	0.828176	-0.0731902	not_significant	ENSG00000085644	protein_coding	0		0	No binding
AKR1B1	0.999961	-0.0541535	not_significant	0.128233	-0.304726	not_significant	0.395243	-0.211176	not_significant	ENSG00000085662	protein_coding	188	16935	11.1013	Highly bound
CPNE3	0.999961	0.0371865	not_significant	0.65714	-0.0933599	not_significant	0.971188	0.017647	not_significant	ENSG00000085719	protein_coding	2	47072	0.0424881	Lowly bound
RRN3	0.999961	0.0346664	not_significant	0.499778	-0.137768	not_significant	0.917751	-0.0423131	not_significant	ENSG00000085721	protein_coding	14	34296	0.408211	Bound
CTTN	0.999961	-0.0411029	not_significant	0.262009	-0.199482	not_significant	0.851519	-0.0635711	not_significant	ENSG00000085733	protein_coding	191	38181	5.00249	Highly bound		0.268875
WNT11	0.999961	0.000939902	not_significant	0.329216	0.202361	not_significant	0.220768	0.200252	not_significant	ENSG00000085741	protein_coding	0		0	No binding
MTIF2	0.999961	-0.00932843	not_significant	0.0400281	-0.390644	down	0.260519	-0.253506	not_significant	ENSG00000085760	protein_coding	39	32753	1.19073	Bound
DDHD2	0.999961	0.0220259	not_significant	0.830737	0.0489539	not_significant	0.883816	0.0541519	not_significant	ENSG00000085788	protein_coding	0		0	No binding
TTC39A	0.999961	0.0138372	not_significant	0.549729	0.139819	not_significant	0.980673	0.009394	not_significant	ENSG00000085831	protein_coding	0		0	No binding
EPS15	0.999961	-0.0310964	not_significant	0.256654	0.247333	not_significant	0.844945	0.0752043	not_significant	ENSG00000085832	protein_coding	47	165066	0.284735	Bound
ORC1	0.999961	-0.0114627	not_significant	0.0134108	-0.45662	down	0.0250855	-0.431505	down	ENSG00000085840	protein_coding	49	31631	1.54911	Bound
MGST2	0.999961	-0.0145615	not_significant	0.303361	0.234995	not_significant	0.898427	-0.050126	not_significant	ENSG00000085871	protein_coding	0		0	No binding
CHERP	1	0	not_significant	1	0	not_significant	1	0	not_significant	ENSG00000085872	protein_coding	0		0	No binding		0.292822
ATG16L1	0.965297	-0.0702674	not_significant	0.295491	-0.204244	not_significant	0.493689	-0.169542	not_significant	ENSG00000085978	protein_coding	4	85624	0.0467159	Lowly bound
USP40	0.999961	-0.038187	not_significant	0.998545	0.00335797	not_significant	0.978976	-0.0135416	not_significant	ENSG00000085982	protein_coding	0		0	No binding
POMGNT1	0.999961	0.0548101	not_significant	0.788496	-0.0632256	not_significant	0.46606	0.193009	not_significant	ENSG00000085998	protein_coding	60	31624	1.89729	Bound	0.135233	0.400929
RAD54L	0.999961	0.0103037	not_significant	0.990644	-0.0045467	not_significant	0.996946	0.00140354	not_significant	ENSG00000085999	protein_coding	80	30786	2.59858	Highly bound
MAST2	0.999961	0.00620819	not_significant	0.542623	0.127785	not_significant	0.861451	0.061375	not_significant	ENSG00000086015	protein_coding	36	249138	0.144498	Bound
DNAJA1	0.999961	0.035699	not_significant	0.00130664	-0.620526	down	0.0395079	-0.423923	down	ENSG00000086061	protein_coding	58	14697	3.94638	Highly bound
B4GALT1	0.0709795	-0.413554	not_significant	0.286404	-0.217064	not_significant	0.0721606	-0.398917	not_significant	ENSG00000086062	protein_coding	84	63275	1.32754	Bound		0.149593
CHMP5	0.999961	-0.00131987	not_significant	0.987301	-0.00412793	not_significant	0.613661	-0.139636	not_significant	ENSG00000086065	protein_coding	3	17191	0.17451	Bound
NFX1	0.874198	-0.0882502	not_significant	0.462858	-0.141563	not_significant	0.633508	-0.130441	not_significant	ENSG00000086102	protein_coding	42	80647	0.520788	Bound	0.25
AQP6	0.564597	-0.0596904	not_significant	0.474604	-0.170742	not_significant	0.882627	-0.0467152	not_significant	ENSG00000086159	protein_coding	0		0	No binding
DIMT1	0.999961	0.0431787	not_significant	0.231967	-0.227398	not_significant	0.989742	0.00707813	not_significant	ENSG00000086189	protein_coding	13	16686	0.779096	Bound
IPO11	0.999961	-0.0066962	not_significant	0.385241	0.196974	not_significant	0.962506	0.0209932	not_significant	ENSG00000086200	protein_coding	1	224611	0.00445214	Lowly bound
FOLH1	1	0	not_significant	1	0	not_significant	1	0	not_significant	ENSG00000086205	protein_coding	0		0	No binding
EIF2AK1	0.999961	0.0108471	not_significant	0.893428	-0.0316465	not_significant	0.907695	-0.0465272	not_significant	ENSG00000086232	protein_coding	100	36987	2.70365	Highly bound		0.270883
NME8	1	0	not_significant	1	0	not_significant	1	0	not_significant	ENSG00000086288	protein_coding	0		0	No binding
EPDR1	0.999961	-0.00552243	not_significant	0.642563	0.107325	not_significant	0.932839	0.0350821	not_significant	ENSG00000086289	protein_coding	0		0	No binding
SNX10	0.999961	0.00522761	not_significant	7.60371e-05	0.9494	up	0.00541945	0.697535	up	ENSG00000086300	protein_coding	0		0	No binding
SEPHS1	0.999961	0.00450018	not_significant	0.306324	-0.190133	not_significant	0.541039	-0.156434	not_significant	ENSG00000086475	protein_coding	40	30875	1.29555	Bound		0.516442
MRPL28	0.999961	0.0100739	not_significant	0.713443	-0.0775448	not_significant	0.964926	-0.0128419	not_significant	ENSG00000086504	protein_coding	11	3144	3.49873	Highly bound
HBQ1	1	0	not_significant	1	0	not_significant	1	0	not_significant	ENSG00000086506	protein_coding	0		0	No binding
ITPKC	0.95329	-0.0692336	not_significant	0.245672	-0.234507	not_significant	0.739895	-0.103857	not_significant	ENSG00000086544	protein_coding	0		0	No binding
CEACAM6	1	-0.000181731	not_significant	1	0.00844644	not_significant	1	-0.000436031	not_significant	ENSG00000086548	protein_coding	0		0	No binding
FAT2	1	-0.00018952	not_significant	1	0.0167921	not_significant	1	0.00818715	not_significant	ENSG00000086570	protein_coding	0		0	No binding
RBM22	0.999961	0.0374841	not_significant	0.623084	-0.105875	not_significant	0.839012	-0.0721284	not_significant	ENSG00000086589	protein_coding	36	10314	3.4904	Highly bound
TMED2	0.999961	0.0104083	not_significant	0.015797	-0.54224	down	0.290973	-0.26241	not_significant	ENSG00000086598	protein_coding	51	14047	3.63067	Highly bound
ERO1B	0.483328	0.0400444	not_significant	5.39381e-05	2.39303	up	0.0262044	1.35826	up	ENSG00000086619	protein_coding	0		0	No binding
ZFAND6	0.999961	0.00446241	not_significant	0.00500128	0.61657	up	0.331319	0.245005	not_significant	ENSG00000086666	protein_coding	1	78826	0.0126862	Lowly bound
HSD17B2	1	0.00115305	not_significant	1	-0.000972133	not_significant	1	-0.000485194	not_significant	ENSG00000086696	protein_coding	0		0	No binding
TXLNG	0.999961	-0.0254822	not_significant	0.962837	-0.0148954	not_significant	0.943993	-0.026071	not_significant	ENSG00000086712	protein_coding	97	58093	1.66974	Bound
PPEF1	0.986456	-0.0529654	not_significant	0.640724	0.109749	not_significant	0.859154	0.0635983	not_significant	ENSG00000086717	protein_coding	0		0	No binding
LAT2	0.999961	0.0527153	not_significant	0.0182945	0.576271	up	0.246709	0.304919	not_significant	ENSG00000086730	protein_coding	0		0	No binding
HUWE1	0.999961	0.0128135	not_significant	0.979714	-0.00511572	not_significant	0.823089	-0.0730424	not_significant	ENSG00000086758	protein_coding	803	154634	5.19291	Highly bound	0.199478	0.194154
ZW10	0.999961	0.0531372	not_significant	0.692416	0.089653	not_significant	0.922138	-0.0389411	not_significant	ENSG00000086827	protein_coding	4	40625	0.0984615	Lowly bound
ALG9	0.999961	-0.0137416	not_significant	0.676313	-0.0994626	not_significant	0.443231	-0.204327	not_significant	ENSG00000086848	protein_coding	1	89387	0.0111873	Lowly bound
MYBPC2	1	0.00236698	not_significant	1	-0.0130544	not_significant	1	0.00827245	not_significant	ENSG00000086967	protein_coding	0		0	No binding
NOX4	1	0.0047834	not_significant	1	0.0582867	not_significant	1	-0.00338883	not_significant	ENSG00000086991	protein_coding	0		0	No binding
ACOX3	0.999961	0.0216986	not_significant	0.03158	0.422096	up	0.322664	0.234674	not_significant	ENSG00000087008	protein_coding	1	74442	0.0134333	Lowly bound
MTMR2	0.999961	-0.019177	not_significant	0.514932	0.142577	not_significant	0.928651	-0.035988	not_significant	ENSG00000087053	protein_coding	49	92434	0.530108	Bound
PPP1R15A	0.999961	-0.0181948	not_significant	0.0465907	-0.536692	down	0.824739	-0.0689934	not_significant	ENSG00000087074	protein_coding	0		0	No binding
HSD17B14	0.932365	0.0452764	not_significant	0.00200367	1.06354	up	0.212089	0.371602	not_significant	ENSG00000087076	protein_coding	0		0	No binding
TRIP6	0.999961	-0.0304137	not_significant	0.0380869	-0.52242	down	0.335402	-0.255827	not_significant	ENSG00000087077	protein_coding	75	6317	11.8727	Highly bound
ACHE	0.999961	-0.00330036	not_significant	0.0166462	-0.882124	down	0.799956	-0.0726315	not_significant	ENSG00000087085	protein_coding	0		0	No binding
FTL	0.999961	-0.0123694	not_significant	0.000237657	-1.06406	down	0.150914	-0.411879	not_significant	ENSG00000087086	protein_coding	27	1578	17.1103	Highly bound
SRRT	0.999961	0.0190954	not_significant	0.141555	-0.301229	not_significant	0.737343	-0.104584	not_significant	ENSG00000087087	protein_coding	164	13554	12.0997	Highly bound
BAX	0.999961	0.0333405	not_significant	0.895292	0.0361788	not_significant	0.940094	0.0385509	not_significant	ENSG00000087088	protein_coding	18	6984	2.57732	Highly bound
NLK	0.999961	0.0448324	not_significant	0.0113823	0.523332	up	0.668295	0.12171	not_significant	ENSG00000087095	protein_coding	24	154645	0.155194	Bound
PIGS	1	0	not_significant	1	0	not_significant	1	0	not_significant	ENSG00000087111	protein_coding	0		0	No binding
ADAMTS2	0.999961	-0.00211368	not_significant	0.789198	0.0665225	not_significant	8.78273e-09	2.19724	up	ENSG00000087116	protein_coding	0		0	No binding
TMPRSS11E	1	0.00115305	not_significant	1	-0.000972133	not_significant	1	-0.000485194	not_significant	ENSG00000087128	protein_coding	0		0	No binding
ATXN7L3	0.999961	0.011589	not_significant	0.606396	-0.123773	not_significant	0.99466	-0.0037285	not_significant	ENSG00000087152	protein_coding	56	8309	6.73968	Highly bound	0.372332
PGS1	0.999961	-0.0135298	not_significant	0.773317	0.0620313	not_significant	0.895298	0.0477964	not_significant	ENSG00000087157	protein_coding	59	46475	1.2695	Bound
PSMC5	0.999961	0.01622	not_significant	0.114844	-0.352633	not_significant	0.787594	-0.0902198	not_significant	ENSG00000087191	protein_coding	65	4875	13.3333	Highly bound
UIMC1	0.999961	0.00625591	not_significant	0.0849007	0.386857	not_significant	0.64423	0.142776	not_significant	ENSG00000087206	protein_coding	76	117629	0.646099	Bound
CETP	0.999961	0.0177422	not_significant	0.876459	-0.0364589	not_significant	0.566152	-0.105563	not_significant	ENSG00000087237	protein_coding	0		0	No binding
MMP2	1	-0.00310124	not_significant	1	-0.0700251	not_significant	1	-0.013828	not_significant	ENSG00000087245	protein_coding	0		0	No binding
MT3	1	0	not_significant	1	0	not_significant	1	0	not_significant	ENSG00000087250	protein_coding	0		0	No binding
LPCAT2	0.999961	0.0129169	not_significant	0.0472655	0.455674	up	0.328568	0.252631	not_significant	ENSG00000087253	protein_coding	0		0	No binding
GNAO1	0.999961	0.0411817	not_significant	1.28434e-09	1.4721	up	0.000383286	0.910467	up	ENSG00000087258	protein_coding	0		0	No binding
OGFOD1	0.999961	-0.0298524	not_significant	0.396581	-0.174412	not_significant	0.462627	-0.188397	not_significant	ENSG00000087263	protein_coding	17	27611	0.615697	Bound
SH3BP2	0.645704	-0.12276	not_significant	0.036917	0.407853	up	0.399924	0.205047	not_significant	ENSG00000087266	protein_coding	0		0	No binding
NOP14	0.999961	-0.00626642	not_significant	0.301416	-0.194003	not_significant	0.962152	-0.0153932	not_significant	ENSG00000087269	protein_coding	156	25453	6.12894	Highly bound
ADD1	0.999961	0.0453121	not_significant	0.209218	0.236201	not_significant	0.904378	-0.0457322	not_significant	ENSG00000087274	protein_coding	24	86220	0.278358	Bound
L2HGDH	0.999961	0.0126844	not_significant	0.137429	0.296629	not_significant	0.752569	0.0987013	not_significant	ENSG00000087299	protein_coding	2	74986	0.0266716	Lowly bound
TXNDC16	0.999961	0.007253	not_significant	0.00146901	0.753003	up	0.0251369	0.559923	up	ENSG00000087301	protein_coding	0		0	No binding
RTRAF	0.999961	0.00716561	not_significant	0.471258	-0.15131	not_significant	0.572021	-0.152606	not_significant	ENSG00000087302	protein_coding	0		0	No binding		0.261852
NID2	1	-0.0219994	not_significant	1	-0.0878601	not_significant	1	-0.0161778	not_significant	ENSG00000087303	protein_coding	0		0	No binding
GMCL1	0.999961	0.0138227	not_significant	0.218506	0.254054	not_significant	0.942866	-0.0297693	not_significant	ENSG00000087338	protein_coding	8	51755	0.154574	Bound
SF3B2	0.999961	0.0142157	not_significant	0.101606	-0.326573	not_significant	0.493899	-0.177601	not_significant	ENSG00000087365	protein_coding	112	18580	6.02799	Highly bound
KLHL42	0.999961	-0.0516651	not_significant	0.0718128	-0.346532	not_significant	0.658131	-0.126428	not_significant	ENSG00000087448	protein_coding	20	23021	0.868772	Bound
GNAS	0.999961	-0.00538238	not_significant	0.475006	-0.132426	not_significant	0.836718	-0.0662767	not_significant	ENSG00000087460	protein_coding	154	71475	2.1546	Bound		0.308223
DNM1L	0.999961	0.00369159	not_significant	0.939843	0.018133	not_significant	0.990327	0.00406955	not_significant	ENSG00000087470	protein_coding	25	66451	0.376217	Bound
PTHLH	1	-0.00186867	not_significant	1	0.0166046	not_significant	1	0.00336633	not_significant	ENSG00000087494	protein_coding	0		0	No binding
PHACTR3	1	0.00287169	not_significant	1	0.0212925	not_significant	1	0.00891122	not_significant	ENSG00000087495	protein_coding	0		0	No binding
ERGIC2	0.999961	0.00205749	not_significant	0.355757	0.192346	not_significant	0.980673	0.0102368	not_significant	ENSG00000087502	protein_coding	31	43838	0.707149	Bound
TFAP2C	0.90053	-0.0773025	not_significant	0.885675	-0.0347997	not_significant	0.986199	0.00913758	not_significant	ENSG00000087510	protein_coding	1	9982	0.10018	Lowly bound
AURKA	0.999961	-0.00111954	not_significant	0.351727	-0.181924	not_significant	0.0308301	-0.431344	down	ENSG00000087586	protein_coding	51	22949	2.22232	Bound
CASS4	0.999961	0.0115498	not_significant	0.43649	0.16165	not_significant	0.98449	0.00630867	not_significant	ENSG00000087589	protein_coding	0		0	No binding
PIR	0.999961	0.0319925	not_significant	0.0209796	0.505864	up	0.981437	-0.00869191	not_significant	ENSG00000087842	protein_coding	14	108766	0.128717	Lowly bound
AAMDC	0.924982	-0.0649526	not_significant	0.122629	0.35114	not_significant	0.816945	-0.0773174	not_significant	ENSG00000087884	protein_coding	2	97324	0.0205499	Lowly bound
RFX2	0.999961	0.0517789	not_significant	0.000905527	0.634902	up	0.66746	0.124389	not_significant	ENSG00000087903	protein_coding	1	206409	0.00484475	Lowly bound
METTL2A	0.999961	0.0091791	not_significant	0.639755	-0.0988816	not_significant	0.950546	-0.0260256	not_significant	ENSG00000087995	protein_coding	1	26956	0.0370975	Lowly bound
SULT2B1	0.444654	-0.0521676	not_significant	0.664483	-0.0983281	not_significant	0.425163	-0.156256	not_significant	ENSG00000088002	protein_coding	0		0	No binding
ALG6	0.904858	0.0778446	not_significant	0.0997225	0.322864	not_significant	0.990724	0.00579414	not_significant	ENSG00000088035	protein_coding	0		0	No binding
CNOT3	0.999961	0.0323133	not_significant	0.828031	-0.0517482	not_significant	0.839067	0.0733317	not_significant	ENSG00000088038	protein_coding	30	17992	1.66741	Bound
GP6	1	0.0123778	not_significant	1	0.0206606	not_significant	0.916038	0.0196657	not_significant	ENSG00000088053	protein_coding	0		0	No binding
PTPN4	0.999961	-0.00296371	not_significant	0.038375	0.475263	up	0.693694	0.119428	not_significant	ENSG00000088179	protein_coding	6	224188	0.0267633	Lowly bound
DDX18	0.999961	0.00517212	not_significant	0.527727	-0.130656	not_significant	0.778363	-0.090468	not_significant	ENSG00000088205	protein_coding	45	17730	2.53807	Highly bound
KHSRP	0.999961	0.0162809	not_significant	0.149793	-0.296618	not_significant	0.975416	0.0158887	not_significant	ENSG00000088247	protein_coding	285	11447	24.8974	Highly bound		0.209845
GNA11	0.999961	-0.00072392	not_significant	0.381952	-0.183766	not_significant	0.971667	-0.0173745	not_significant	ENSG00000088256	protein_coding	25	29595	0.844737	Bound
ASAP3	0.999961	0.0315169	not_significant	9.97056e-06	0.854315	up	0.00128232	0.649496	up	ENSG00000088280	protein_coding	2	56006	0.0357105	Lowly bound
EDEM2	0.999961	0.0138157	not_significant	0.311275	0.213803	not_significant	0.904758	0.0488348	not_significant	ENSG00000088298	protein_coding	4	32008	0.124969	Lowly bound
DNMT3B	0.999961	-0.0282205	not_significant	0.348416	0.187662	not_significant	0.980673	0.0196764	not_significant	ENSG00000088305	protein_coding	71	46972	1.51154	Bound
REM1	1	0.00115305	not_significant	1	-0.000972133	not_significant	1	-0.000485194	not_significant	ENSG00000088320	protein_coding	0		0	No binding
TPX2	0.999961	0.0239817	not_significant	0.49293	-0.137153	not_significant	0.0488231	-0.399712	down	ENSG00000088325	protein_coding	109	62535	1.74302	Bound
FER1L4	1	0.0238823	not_significant	0.788307	0.0443664	not_significant	0.863396	-0.0277981	not_significant	ENSG00000088340	transcribed_unitary_pseudogene	0		0	No binding
PDRG1	0.999961	0.013126	not_significant	0.185022	-0.265896	not_significant	0.96172	-0.0208926	not_significant	ENSG00000088356	protein_coding	15	7751	1.93523	Bound
EPB41L1	0.999961	0.00210838	not_significant	0.00255373	0.593693	up	0.0658269	0.39469	not_significant	ENSG00000088367	protein_coding	0		0	No binding
SLC15A1	1	0.00249943	not_significant	1	0.0323975	not_significant	1	-0.00172742	not_significant	ENSG00000088386	protein_coding	0		0	No binding
DOCK9	0.999961	0.0169279	not_significant	0.145873	0.308873	not_significant	0.787705	0.0898446	not_significant	ENSG00000088387	protein_coding	25	293197	0.0852669	Lowly bound
ANKRD10	0.999961	-0.00191657	not_significant	0.720214	-0.0771905	not_significant	0.990956	-0.00287127	not_significant	ENSG00000088448	protein_coding	136	36530	3.72297	Highly bound
TGDS	0.977309	0.0634728	not_significant	0.458239	0.161589	not_significant	0.970981	0.0181541	not_significant	ENSG00000088451	protein_coding	3	22207	0.135093	Bound
DOCK3	0.803771	-0.0759437	not_significant	0.415639	0.18406	not_significant	0.928651	0.0365697	not_significant	ENSG00000088538	protein_coding	0		0	No binding
C3orf18	0.999961	0.00418619	not_significant	0.437419	0.174246	not_significant	0.450202	0.14838	not_significant	ENSG00000088543	protein_coding	0		0	No binding
COQ9	0.999961	-0.00907597	not_significant	0.814617	-0.0594597	not_significant	0.792504	-0.085552	not_significant	ENSG00000088682	protein_coding	11	13851	0.794166	Bound
TMEM40	0.999961	-0.00129711	not_significant	0.28697	0.233733	not_significant	0.27147	0.184742	not_significant	ENSG00000088726	protein_coding	0		0	No binding
KIF9	0.999961	-0.0147007	not_significant	0.069343	-0.383548	not_significant	0.309514	0.251485	not_significant	ENSG00000088727	protein_coding	1	55426	0.0180421	Lowly bound
ARHGAP28	0.999961	-0.0119229	not_significant	1.38878e-05	0.985684	up	0.0308301	0.525237	up	ENSG00000088756	protein_coding	0		0	No binding
CRLS1	1	0.00460121	not_significant	1	0.0772627	not_significant	1	-0.00072424	not_significant	ENSG00000088766	protein_coding	2	33964	0.0588859	Lowly bound
DEFB127	1	0	not_significant	1	0	not_significant	1	0	not_significant	ENSG00000088782	protein_coding	0		0	No binding
PPP1R13B	0.78039	0.0983258	not_significant	0.0301034	0.426877	up	0.0924681	0.363902	not_significant	ENSG00000088808	protein_coding	0		0	No binding
ATRN	0.999961	0.0386897	not_significant	0.0369972	0.4376	up	0.863848	0.0621851	not_significant	ENSG00000088812	protein_coding	0		0	No binding
SMOX	0.999961	-0.00994463	not_significant	0.985614	-0.00418209	not_significant	0.84037	0.0707514	not_significant	ENSG00000088826	protein_coding	0		0	No binding
SIGLEC1	1	0.00397474	not_significant	1	0.0930389	not_significant	1	0.0286107	not_significant	ENSG00000088827	protein_coding	0		0	No binding
FKBP1A	1	0	not_significant	1	0	not_significant	1	0	not_significant	ENSG00000088832	protein_coding	0		0	No binding
NSFL1C	0.999961	-0.00376187	not_significant	0.996254	0.0034902	not_significant	0.979027	0.0133258	not_significant	ENSG00000088833	protein_coding	19	31681	0.599729	Bound
SLC4A11	0.999961	0.0248495	not_significant	0.569916	-0.129866	not_significant	0.949843	0.0270714	not_significant	ENSG00000088836	protein_coding	0		0	No binding
C20orf194	0.999961	0.00934674	not_significant	6.57945e-05	0.853757	up	0.00693399	0.607903	up	ENSG00000088854	protein_coding	0		0	No binding
ZNF343	1	0.00961353	not_significant	1	0.0124896	not_significant	1	0.0367453	not_significant	ENSG00000088876	protein_coding	0		0	No binding
EBF4	1	0.0010187	not_significant	1	0.0287248	not_significant	1	0.0143513	not_significant	ENSG00000088881	protein_coding	0		0	No binding
CPXM1	1	-0.0141642	not_significant	1	-0.0131032	not_significant	0.829087	0.0371918	not_significant	ENSG00000088882	protein_coding	0		0	No binding
MAVS	0.999961	-0.0418556	not_significant	0.431273	-0.155563	not_significant	0.636231	-0.130952	not_significant	ENSG00000088888	protein_coding	29	29325	0.988917	Bound
LZTS3	0.784599	0.0888923	not_significant	0.0634647	0.398554	not_significant	0.00487488	0.636468	up	ENSG00000088899	protein_coding	4	10976	0.364431	Bound
F11	1	0	not_significant	1	0	not_significant	1	0	not_significant	ENSG00000088926	protein_coding	0		0	No binding
XRN2	0.999961	-0.0108019	not_significant	0.398469	0.177493	not_significant	0.745685	0.101498	not_significant	ENSG00000088930	protein_coding	28	86524	0.32361	Bound		0.493336	0.226413
KIZ	0.612052	-0.121335	not_significant	0.822895	0.0518594	not_significant	0.0079436	-0.559271	down	ENSG00000088970	protein_coding	2	120640	0.0165782	Lowly bound
DYNLL1	0.999961	0.00526708	not_significant	0.00362049	-0.68255	down	0.787594	-0.0873514	not_significant	ENSG00000088986	protein_coding	25	28644	0.872783	Bound
TESC	0.999961	-0.0214381	not_significant	0.589027	-0.113103	not_significant	0.78973	0.0934053	not_significant	ENSG00000088992	protein_coding	37	60557	0.610995	Bound		0.154871
SNX5	0.999961	0.0292718	not_significant	0.797756	0.0577842	not_significant	0.818411	0.0772461	not_significant	ENSG00000089006	protein_coding	108	27384	3.94391	Highly bound
RPL6	0.999961	0.0323611	not_significant	0.262031	-0.219801	not_significant	0.940094	-0.0305693	not_significant	ENSG00000089009	protein_coding	66	13649	4.83552	Highly bound		0.12424
SIRPG	1	-0.000981333	not_significant	1	-0.00785192	not_significant	1	-0.00368817	not_significant	ENSG00000089012	protein_coding	0		0	No binding
MAPKAPK5	0.999961	-0.00593136	not_significant	0.19251	-0.273693	not_significant	0.995937	-0.00188911	not_significant	ENSG00000089022	protein_coding	15	60261	0.248917	Bound
P2RX7	1	-0.00473299	not_significant	1	-0.00419523	not_significant	1	-0.00112301	not_significant	ENSG00000089041	protein_coding	0		0	No binding
ESF1	0.999961	0.00298815	not_significant	0.362061	-0.179993	not_significant	0.322664	-0.234121	not_significant	ENSG00000089048	protein_coding	9	70565	0.127542	Lowly bound
RBBP9	0.999961	0.0286215	not_significant	0.894839	-0.0336498	not_significant	0.9179	-0.0429022	not_significant	ENSG00000089050	protein_coding	0		0	No binding
ANAPC5	0.999961	0.00233701	not_significant	0.922584	-0.0224387	not_significant	0.95269	-0.0245401	not_significant	ENSG00000089053	protein_coding	242	91652	2.64042	Highly bound
SLC23A2	0.999961	0.03233	not_significant	0.0742276	0.37791	not_significant	0.154274	0.346047	not_significant	ENSG00000089057	protein_coding	1	157938	0.0063316	Lowly bound
SLC8B1	0.999961	-0.046409	not_significant	0.34578	-0.17717	not_significant	0.9451	0.0291505	not_significant	ENSG00000089060	protein_coding	126	60735	2.07459	Bound	0.311151	0.299626
TMEM230	0.999961	0.00385832	not_significant	0.955921	-0.0138661	not_significant	0.663779	-0.123738	not_significant	ENSG00000089063	protein_coding	1	44872	0.0222856	Lowly bound
DZANK1	0.999961	0.00499035	not_significant	0.736204	0.080362	not_significant	0.26689	-0.282946	not_significant	ENSG00000089091	protein_coding	0		0	No binding
KDM2B	0.999961	0.00200485	not_significant	0.498864	-0.134911	not_significant	0.962506	0.0210049	not_significant	ENSG00000089094	protein_coding	73	151919	0.480519	Bound
CFAP61	0.924982	0.0239469	not_significant	0.327419	0.186981	not_significant	0.66236	0.0713986	not_significant	ENSG00000089101	protein_coding	0		0	No binding
LHX5	1	0	not_significant	1	0	not_significant	1	0	not_significant	ENSG00000089116	protein_coding	0		0	No binding
TASP1	0.999961	0.00448045	not_significant	0.198629	0.277524	not_significant	0.5937	0.148171	not_significant	ENSG00000089123	protein_coding	6	249549	0.0240434	Lowly bound
OAS1	0.0709061	-0.481644	not_significant	0.267554	-0.244835	not_significant	0.336335	-0.249382	not_significant	ENSG00000089127	protein_coding	0		0	No binding
GCN1	0.999961	-0.0106521	not_significant	0.299105	-0.20764	not_significant	0.860758	-0.0525611	not_significant	ENSG00000089154	protein_coding	676	67508	10.0136	Highly bound	0.114891	0.166435
RPLP0	0.999961	0.00272747	not_significant	0.0539172	-0.432077	not_significant	0.90405	-0.0463153	not_significant	ENSG00000089157	protein_coding	133	4550	29.2308	Highly bound
PXN	0.803265	-0.0977184	not_significant	0.554785	-0.116664	not_significant	0.741956	-0.0986974	not_significant	ENSG00000089159	protein_coding	281	55333	5.07834	Highly bound
SIRT4	0.21742	0.326208	not_significant	0.311737	0.242691	not_significant	0.128627	0.439594	not_significant	ENSG00000089163	protein_coding	0		0	No binding
RPH3A	1	0.00533486	not_significant	0.108416	0.290355	not_significant	0.355362	0.0957665	not_significant	ENSG00000089169	protein_coding	0		0	No binding
KIF16B	0.999961	0.0526839	not_significant	0.00021232	0.795655	up	0.229439	0.29551	not_significant	ENSG00000089177	protein_coding	0		0	No binding
TRMT6	0.999961	0.0243099	not_significant	0.782002	-0.0642773	not_significant	0.98092	-0.0110589	not_significant	ENSG00000089195	protein_coding	6	13324	0.450315	Bound
CHGB	1	0	not_significant	1	0	not_significant	1	0	not_significant	ENSG00000089199	protein_coding	0		0	No binding
PEBP1	0.999961	-0.0323547	not_significant	0.0035223	-0.756955	down	0.371297	-0.240411	not_significant	ENSG00000089220	protein_coding	10	9727	1.02807	Bound
TBX5	1	0	not_significant	1	0	not_significant	1	0	not_significant	ENSG00000089225	protein_coding	0		0	No binding
BRAP	0.999961	0.0203792	not_significant	0.929835	-0.0216912	not_significant	0.821364	-0.0741703	not_significant	ENSG00000089234	protein_coding	10	43841	0.228097	Bound
ERP29	0.999961	-0.0155146	not_significant	0.766515	-0.0667954	not_significant	0.602228	-0.142383	not_significant	ENSG00000089248	protein_coding	27	10136	2.66377	Highly bound
NOS1	1	0.00410737	not_significant	1	0.0205044	not_significant	1	0.0106774	not_significant	ENSG00000089250	protein_coding	0		0	No binding
FUS	0.999961	0.029551	not_significant	0.266043	-0.210042	not_significant	0.873144	-0.0572515	not_significant	ENSG00000089280	protein_coding	223	14762	15.1064	Highly bound
IGBP1	0.999961	-0.00720552	not_significant	0.835307	-0.0489227	not_significant	0.985287	-0.00900541	not_significant	ENSG00000089289	protein_coding	8	32876	0.243339	Bound
FXYD5	0.999961	-0.0575457	not_significant	0.404721	-0.168803	not_significant	0.919045	-0.0401388	not_significant	ENSG00000089327	protein_coding	41	15154	2.70556	Highly bound
ZNF302	0.999961	0.0393544	not_significant	0.584432	0.12241	not_significant	0.959388	-0.0221795	not_significant	ENSG00000089335	protein_coding	0		0	No binding
GRAMD1A	0.932365	-0.0711103	not_significant	0.205286	-0.260879	not_significant	0.909598	-0.0488849	not_significant	ENSG00000089351	protein_coding	53	31688	1.67256	Bound
FXYD3	1	0	not_significant	1	0	not_significant	1	0	not_significant	ENSG00000089356	protein_coding	0		0	No binding
HEPH	1	-0.00899069	not_significant	1	0.00730541	not_significant	1	-0.0415897	not_significant	ENSG00000089472	protein_coding	0		0	No binding
CDIP1	0.999961	0.0166068	not_significant	0.916902	-0.0246301	not_significant	0.709449	0.111459	not_significant	ENSG00000089486	protein_coding	14	28154	0.497265	Bound
CMTM1	1	0	not_significant	1	0	not_significant	1	0	not_significant	ENSG00000089505	protein_coding	0		0	No binding
KCNH4	1	0.00512623	not_significant	1	-0.0344045	not_significant	1	-0.00962243	not_significant	ENSG00000089558	protein_coding	0		0	No binding
GANAB	0.999961	0.0111023	not_significant	0.430079	-0.168167	not_significant	0.985342	0.00981723	not_significant	ENSG00000089597	protein_coding	278	21901	12.6935	Highly bound		0.153846
GMIP	0.999961	0.0385061	not_significant	0.408376	0.181156	not_significant	0.432747	0.205853	not_significant	ENSG00000089639	protein_coding	22	14192	1.55017	Bound
RBM41	0.999961	0.0273522	not_significant	0.344746	0.190008	not_significant	0.881474	-0.0545359	not_significant	ENSG00000089682	protein_coding	21	54404	0.386001	Bound
BIRC5	0.999961	0.0386209	not_significant	0.0792994	-0.365479	not_significant	0.467203	-0.188175	not_significant	ENSG00000089685	protein_coding	48	11451	4.19177	Highly bound
LAG3	0.972332	0.036573	not_significant	0.630522	0.115032	not_significant	0.790983	0.0727112	not_significant	ENSG00000089692	protein_coding	0		0	No binding
MLF2	0.999961	0.0194932	not_significant	0.0987868	-0.340195	not_significant	0.909582	-0.0444971	not_significant	ENSG00000089693	protein_coding	94	19480	4.82546	Highly bound
OTUB2	0.921694	0.0211527	not_significant	0.0117315	1.73688	up	0.0693384	1.23884	not_significant	ENSG00000089723	protein_coding	0		0	No binding
DDX24	0.999961	0.00498382	not_significant	0.165064	-0.274538	not_significant	0.780462	-0.090006	not_significant	ENSG00000089737	protein_coding	99	32955	3.0041	Highly bound
ZBTB25	0.882017	-0.0844789	not_significant	0.986363	-0.00443908	not_significant	0.543982	-0.15717	not_significant	ENSG00000089775	protein_coding	4	56108	0.0712911	Lowly bound
NECAP1	1	-0.000772821	not_significant	1	0.0157356	not_significant	1	-0.0220799	not_significant	ENSG00000089818	protein_coding	0		0	No binding
ARHGAP4	0.999961	-0.029338	not_significant	0.451924	-0.154567	not_significant	0.983811	-0.0101397	not_significant	ENSG00000089820	protein_coding	118	27633	4.27026	Highly bound
ANKRD24	0.999961	0.00802213	not_significant	0.63043	0.116627	not_significant	0.760724	0.0847493	not_significant	ENSG00000089847	protein_coding	0		0	No binding
DHX32	0.999961	-0.0389195	not_significant	0.921115	-0.0206815	not_significant	0.986559	0.00824913	not_significant	ENSG00000089876	protein_coding	36	60100	0.599002	Bound
RCOR1	0.999961	-0.000187287	not_significant	0.634819	0.106429	not_significant	0.990327	-0.00500525	not_significant	ENSG00000089902	protein_coding	5	137916	0.036254	Lowly bound
GPATCH2L	0.999961	0.0388824	not_significant	0.411539	0.168758	not_significant	0.991378	-0.00488926	not_significant	ENSG00000089916	protein_coding	3	102427	0.0292892	Lowly bound
LTBP4	0.574749	-0.125245	not_significant	0.387193	-0.175868	not_significant	0.758055	0.0980108	not_significant	ENSG00000090006	protein_coding	52	36936	1.40784	Bound
BLVRB	0.999961	-0.0269385	not_significant	0.545533	0.133494	not_significant	0.773073	0.0929959	not_significant	ENSG00000090013	protein_coding	1	18076	0.055322	Lowly bound
SLC9A1	0.700873	0.116274	not_significant	0.574717	0.115606	not_significant	0.386929	0.211793	not_significant	ENSG00000090020	protein_coding	28	68167	0.410756	Bound
SPTLC1	0.999961	0.0472791	not_significant	0.116041	0.312063	not_significant	0.896275	0.0533217	not_significant	ENSG00000090054	protein_coding	51	115298	0.442332	Bound
PAPOLA	0.999961	0.0357208	not_significant	0.904548	0.0298075	not_significant	0.766608	-0.0894292	not_significant	ENSG00000090060	protein_coding	20	65679	0.304511	Bound
CCNK	0.999961	0.0214312	not_significant	0.654353	0.0963065	not_significant	0.932839	0.0347258	not_significant	ENSG00000090061	protein_coding	8	53876	0.148489	Bound
PCBP4	0.999961	0.0449183	not_significant	0.0904756	0.430452	not_significant	9.72017e-05	1.09649	up	ENSG00000090097	protein_coding	0		0	No binding
RGS1	1	0	not_significant	1	0	not_significant	1	0	not_significant	ENSG00000090104	protein_coding	0		0	No binding
YPEL3	0.999961	0.0181129	not_significant	0.00741938	0.944965	up	0.346671	0.245637	not_significant	ENSG00000090238	protein_coding	0		0	No binding
MRPS33	0.999961	-0.0154193	not_significant	0.589682	-0.118029	not_significant	0.269007	-0.269278	not_significant	ENSG00000090263	protein_coding	5	12619	0.396228	Bound
NDUFB2	0.999961	0.0371626	not_significant	0.440266	-0.16557	not_significant	0.941544	-0.0308608	not_significant	ENSG00000090266	protein_coding	23	32014	0.718436	Bound
NUDC	0.999961	-0.0110133	not_significant	0.0778964	-0.32906	not_significant	0.742342	-0.101749	not_significant	ENSG00000090273	protein_coding	65	46625	1.3941	Bound		0.164901
MAEA	0.999961	-0.0241915	not_significant	0.648901	-0.0908407	not_significant	0.817543	-0.0764235	not_significant	ENSG00000090316	protein_coding	23	50297	0.457284	Bound
ICAM1	0.999961	0.0242955	not_significant	0.147083	-0.316715	not_significant	0.952603	-0.0260998	not_significant	ENSG00000090339	protein_coding	11	15781	0.697041	Bound
STRN4	0.999961	0.0321762	not_significant	0.679464	-0.0891447	not_significant	0.863972	0.0618783	not_significant	ENSG00000090372	protein_coding	132	27488	4.8021	Highly bound		0.202673	0.153082
IRAK3	1	0.00225797	not_significant	1	0.0356577	not_significant	1	-0.00141346	not_significant	ENSG00000090376	protein_coding	0		0	No binding
LYZ	1	8.13096e-05	not_significant	1	-0.0235299	not_significant	1	-0.00589952	not_significant	ENSG00000090382	protein_coding	0		0	No binding
SI	1	-0.00150114	not_significant	1	-0.00473282	not_significant	1	-0.00215184	not_significant	ENSG00000090402	protein_coding	0		0	No binding
MUL1	0.999961	0.0107579	not_significant	0.0467226	-0.435222	down	0.289165	-0.266768	not_significant	ENSG00000090432	protein_coding	13	8714	1.49185	Bound
TFAP4	0.724156	-0.102058	not_significant	0.0257156	-0.453843	down	0.732945	-0.105017	not_significant	ENSG00000090447	protein_coding	78	15890	4.90875	Highly bound
PDCD7	0.999961	0.021948	not_significant	0.0654992	-0.352412	not_significant	0.802547	-0.0775863	not_significant	ENSG00000090470	protein_coding	14	16458	0.85065	Bound
SPG21	0.999961	-0.0133017	not_significant	0.453942	-0.150453	not_significant	0.94544	-0.0288668	not_significant	ENSG00000090487	protein_coding	29	27290	1.06266	Bound
FETUB	1	0.00103732	not_significant	1	-0.00145218	not_significant	1	0.00381902	not_significant	ENSG00000090512	protein_coding	0		0	No binding
DNAJB11	0.692056	0.107724	not_significant	0.114844	0.327974	not_significant	0.409682	0.20967	not_significant	ENSG00000090520	protein_coding	11	18398	0.597891	Bound
P3H2	0.114411	-0.38111	not_significant	0.927653	0.023791	not_significant	0.898805	-0.0503316	not_significant	ENSG00000090530	protein_coding	59	165710	0.356044	Bound
THPO	0.999961	-0.0147534	not_significant	0.783711	0.0670322	not_significant	0.825903	0.060263	not_significant	ENSG00000090534	protein_coding	0		0	No binding
CHRD	0.999961	0.00304169	not_significant	0.994933	-0.00138785	not_significant	0.742843	0.0912307	not_significant	ENSG00000090539	protein_coding	1	10664	0.0937734	Lowly bound
FLT3LG	1	0	not_significant	1	0	not_significant	1	0	not_significant	ENSG00000090554	protein_coding	0		0	No binding
RAB11FIP3	0.999961	0.0215655	not_significant	0.626147	-0.100037	not_significant	0.919774	-0.0385243	not_significant	ENSG00000090565	protein_coding	30	97393	0.30803	Bound
GNPTG	0.999961	0.0257533	not_significant	0.300547	-0.200277	not_significant	0.961243	-0.0224882	not_significant	ENSG00000090581	protein_coding	33	12191	2.70691	Highly bound
ZNF268	0.999961	-0.0136585	not_significant	0.978952	0.0087772	not_significant	0.758763	-0.0971002	not_significant	ENSG00000090612	protein_coding	0		0	No binding
GOLGA3	0.999961	-0.00128281	not_significant	0.184737	-0.270643	not_significant	0.245711	-0.26647	not_significant	ENSG00000090615	protein_coding	286	59950	4.77064	Highly bound
PABPC4	0.999961	0.0299986	not_significant	0.153085	-0.272923	not_significant	0.978048	0.0157899	not_significant	ENSG00000090621	protein_coding	292	15975	18.2786	Highly bound		0.249159
CD209	1	0	not_significant	1	0	not_significant	1	0	not_significant	ENSG00000090659	protein_coding	0		0	No binding
CERS4	0.332905	0.159712	not_significant	6.72829e-06	1.19988	up	3.58681e-06	1.2449	up	ENSG00000090661	protein_coding	0		0	No binding
MCOLN1	0.999961	-0.00195176	not_significant	0.111231	-0.368314	not_significant	0.93323	-0.0339019	not_significant	ENSG00000090674	protein_coding	12	11384	1.05411	Bound	0.1875
USP48	0.999961	-0.0220483	not_significant	0.537937	0.124021	not_significant	0.436254	-0.187259	not_significant	ENSG00000090686	protein_coding	74	105309	0.702694	Bound
EFNB1	0.274347	0.236695	not_significant	0.824624	0.0578936	not_significant	0.731894	0.10678	not_significant	ENSG00000090776	protein_coding	0		0	No binding
PDPR	0.999961	-0.00775304	not_significant	0.89552	-0.0301156	not_significant	0.940548	-0.0299105	not_significant	ENSG00000090857	protein_coding	11	48912	0.224894	Bound
AARS1	0.999961	0.0074191	not_significant	0.0104723	0.438617	up	0.686892	-0.11502	not_significant	ENSG00000090861	protein_coding	0		0	No binding
GLG1	0.999961	0.00508063	not_significant	0.380786	0.180316	not_significant	0.965685	0.019899	not_significant	ENSG00000090863	protein_coding	142	159718	0.889067	Bound
KIF4A	0.999961	0.0653629	not_significant	0.811267	0.0574513	not_significant	0.690831	-0.116684	not_significant	ENSG00000090889	protein_coding	25	130743	0.191215	Bound
TNRC6A	0.999961	-0.00601794	not_significant	0.391146	0.178044	not_significant	0.851519	-0.065648	not_significant	ENSG00000090905	protein_coding	47	217424	0.216167	Bound
PLEKHG2	0.999961	0.0119504	not_significant	0.246863	0.257222	not_significant	0.301994	0.271918	not_significant	ENSG00000090924	protein_coding	0		0	No binding
DLL3	0.999961	0.0407844	not_significant	0.15656	-0.360478	not_significant	0.902633	0.0473754	not_significant	ENSG00000090932	protein_coding	0		0	No binding
NAT14	0.999961	-0.008161	not_significant	0.687064	-0.0977933	not_significant	0.907286	-0.0397061	not_significant	ENSG00000090971	protein_coding	0		0	No binding
PITPNM2	0.999961	0.0396412	not_significant	0.507914	0.131328	not_significant	0.162134	0.290663	not_significant	ENSG00000090975	protein_coding	17	166536	0.10208	Lowly bound
EXOC1	0.999961	0.0139444	not_significant	0.45815	0.155857	not_significant	0.920565	-0.0395354	not_significant	ENSG00000090989	protein_coding	0		0	No binding
RBM27	1	0	not_significant	1	0	not_significant	1	0	not_significant	ENSG00000091009	protein_coding	0		0	No binding
POU4F3	1	0.00543335	not_significant	1	0.0640446	not_significant	1	-0.000369569	not_significant	ENSG00000091010	protein_coding	0		0	No binding
OSBPL8	0.999961	0.0235818	not_significant	0.0636726	0.433346	not_significant	0.440727	0.204778	not_significant	ENSG00000091039	protein_coding	27	208013	0.1298	Lowly bound
DTX2	0.999961	-0.0206603	not_significant	0.824213	0.0506098	not_significant	0.695372	-0.114291	not_significant	ENSG00000091073	protein_coding	15	44320	0.338448	Bound
NLRC4	1	-0.00943253	not_significant	1	-0.0637414	not_significant	1	-0.0370253	not_significant	ENSG00000091106	protein_coding	0		0	No binding
PUS7	0.999961	-0.0300589	not_significant	0.106296	-0.294303	not_significant	0.940548	0.0300711	not_significant	ENSG00000091127	protein_coding	106	82607	1.28318	Bound
LAMB4	1	-0.000824528	not_significant	1	-0.0196682	not_significant	1	0.00356712	not_significant	ENSG00000091128	protein_coding	0		0	No binding
NRCAM	0.999961	-0.00342963	not_significant	0.53919	0.120486	not_significant	0.985711	-0.00522424	not_significant	ENSG00000091129	protein_coding	0		0	No binding
LAMB1	0.875152	-0.0889716	not_significant	0.829505	0.0488972	not_significant	0.857336	-0.0616463	not_significant	ENSG00000091136	protein_coding	273	79457	3.43582	Highly bound
SLC26A4	0.999961	0.032701	not_significant	0.312453	0.250851	not_significant	0.945229	0.0239443	not_significant	ENSG00000091137	protein_coding	0		0	No binding
SLC26A3	1	-0.0023515	not_significant	1	0.020308	not_significant	1	-0.00194265	not_significant	ENSG00000091138	protein_coding	0		0	No binding
DLD	0.999961	0.0143427	not_significant	0.493943	0.139467	not_significant	0.988491	-0.00798434	not_significant	ENSG00000091140	protein_coding	10	40761	0.245333	Bound
WDR7	0.999961	0.0510169	not_significant	0.0277126	0.524219	up	0.322544	0.257773	not_significant	ENSG00000091157	protein_coding	0		0	No binding
TXNL1	0.999961	0.0186456	not_significant	0.49834	0.148187	not_significant	0.976002	-0.0150174	not_significant	ENSG00000091164	protein_coding	13	54393	0.239001	Bound
IL5RA	0.848979	0.0325124	not_significant	0.854148	0.0419996	not_significant	0.921707	0.0263526	not_significant	ENSG00000091181	protein_coding	0		0	No binding
ABCC6	1	0.00121188	not_significant	1	0.0287208	not_significant	1	0.0107863	not_significant	ENSG00000091262	protein_coding	0		0	No binding
CMTM6	0.77906	0.0971317	not_significant	0.49847	0.141314	not_significant	0.639783	0.131926	not_significant	ENSG00000091317	protein_coding	3	22097	0.135765	Bound
ITGA6	0.823163	-0.0921434	not_significant	0.894868	0.0452308	not_significant	0.98092	0.0109226	not_significant	ENSG00000091409	protein_coding	8	78929	0.101357	Lowly bound	0.223422	0.181052
RAPGEF4	0.227111	-0.295231	not_significant	0.172182	0.305144	not_significant	0.387665	-0.225112	not_significant	ENSG00000091428	protein_coding	0		0	No binding
MAP3K20	0.999961	-0.0378313	not_significant	0.678615	0.0928404	not_significant	0.962473	-0.0209059	not_significant	ENSG00000091436	protein_coding	1	192576	0.00519276	Lowly bound
SMPX	1	-0.00947086	not_significant	1	0.0521708	not_significant	1	0.0458114	not_significant	ENSG00000091482	protein_coding	0		0	No binding
FH	0.999961	-0.0206602	not_significant	0.271783	-0.213274	not_significant	0.750661	-0.0973329	not_significant	ENSG00000091483	protein_coding	34	22159	1.53437	Bound		0.277758
SEL1L3	0.999961	-0.0173875	not_significant	0.000267381	0.731973	up	0.475104	0.183649	not_significant	ENSG00000091490	protein_coding	2	116334	0.0171919	Lowly bound
TF	1	0.00426935	not_significant	1	0.0435027	not_significant	1	0.0153157	not_significant	ENSG00000091513	protein_coding	0		0	No binding
CDV3	0.999961	-0.0215853	not_significant	0.0336547	-0.388193	down	0.114483	-0.31843	not_significant	ENSG00000091527	protein_coding	37	16532	2.23808	Bound
MYO15A	0.730182	0.0683643	not_significant	0.0126104	0.733775	up	0.176171	0.39533	not_significant	ENSG00000091536	protein_coding	0		0	No binding
ALKBH5	0.978124	0.0667968	not_significant	0.92553	-0.0224466	not_significant	0.993889	0.00387349	not_significant	ENSG00000091542	protein_coding	17	26877	0.632511	Bound
APOH	1	0.00128279	not_significant	1	0.0123231	not_significant	1	0.00595376	not_significant	ENSG00000091583	protein_coding	0		0	No binding
NLRP1	0.551759	0.127352	not_significant	2.15179e-18	1.78593	up	4.44596e-15	1.6157	up	ENSG00000091592	protein_coding	0		0	No binding
PITPNM3	0.999961	-0.0426493	not_significant	0.190495	0.255928	not_significant	0.56188	0.155566	not_significant	ENSG00000091622	protein_coding	0		0	No binding
SPAG7	0.999961	-0.00779196	not_significant	0.175551	-0.306541	not_significant	0.995026	-0.00273338	not_significant	ENSG00000091640	protein_coding	26	8647	3.00682	Highly bound
ORC6	0.999961	2.40845e-05	not_significant	0.0468461	-0.394511	down	0.557995	-0.154946	not_significant	ENSG00000091651	protein_coding	19	8752	2.17093	Bound
ZFHX4	1	-0.0147791	not_significant	1	-0.0460016	not_significant	1	-0.0430776	not_significant	ENSG00000091656	protein_coding	0		0	No binding
SLC17A6	1	0.000764425	not_significant	1	-0.0120842	not_significant	1	-0.00038931	not_significant	ENSG00000091664	protein_coding	0		0	No binding
CPA1	1	0.00198375	not_significant	1	-0.0118022	not_significant	1	-0.00031246	not_significant	ENSG00000091704	protein_coding	0		0	No binding
ZC3HC1	0.999961	0.0211981	not_significant	0.858031	-0.044561	not_significant	0.897221	0.0512351	not_significant	ENSG00000091732	protein_coding	9	33166	0.271362	Bound
ESR1	0.0232895	-0.838202	down	0.470754	-0.174527	not_significant	0.18768	-0.393715	not_significant	ENSG00000091831	protein_coding	0		0	No binding
RGS17	1	-0.000171145	not_significant	1	0.02431	not_significant	1	-0.000545706	not_significant	ENSG00000091844	protein_coding	0		0	No binding
ANGPT2	1	-0.00755468	not_significant	1	-0.0104488	not_significant	1	0.0125273	not_significant	ENSG00000091879	protein_coding	0		0	No binding
TMEM101	0.999961	0.023439	not_significant	0.271681	-0.259616	not_significant	0.85521	-0.0625353	not_significant	ENSG00000091947	protein_coding	20	12759	1.56752	Bound
CD200	1	0.00446874	not_significant	1	0.0390393	not_significant	1	0.00475921	not_significant	ENSG00000091972	protein_coding	0		0	No binding
CCDC80	0.999961	-0.0341384	not_significant	0.817956	0.0586714	not_significant	0.712782	-0.112096	not_significant	ENSG00000091986	protein_coding	0		0	No binding
CMA1	1	0.00115305	not_significant	1	-0.000972133	not_significant	1	-0.000485194	not_significant	ENSG00000092009	protein_coding	0		0	No binding
PSME1	0.999961	0.00450393	not_significant	0.109311	-0.383489	not_significant	0.873915	-0.0572498	not_significant	ENSG00000092010	protein_coding	22	2810	7.82918	Highly bound
PPP2R3C	0.999961	-0.0035718	not_significant	0.717313	0.0843743	not_significant	0.666408	0.126339	not_significant	ENSG00000092020	protein_coding	0		0	No binding
HAUS4	1	4.56517e-05	not_significant	1	-0.00908687	not_significant	1	-0.00824662	not_significant	ENSG00000092036	protein_coding	0		0	No binding
JPH4	1	1.27825e-07	not_significant	1	0.00550157	not_significant	1	-0.000161764	not_significant	ENSG00000092051	protein_coding	0		0	No binding
MYH7	1	-0.000113177	not_significant	1	0.0087175	not_significant	1	-0.000447434	not_significant	ENSG00000092054	protein_coding	0		0	No binding
CEBPE	1	0	not_significant	1	0	not_significant	1	0	not_significant	ENSG00000092067	protein_coding	0		0	No binding
SLC7A8	1	0.0187416	not_significant	0.750234	0.0579377	not_significant	0.375608	0.114512	not_significant	ENSG00000092068	protein_coding	0		0	No binding
OSGEP	0.999961	-0.000171249	not_significant	0.593976	-0.110935	not_significant	0.830423	-0.0729438	not_significant	ENSG00000092094	protein_coding	26	8695	2.99022	Highly bound
SLC22A17	1	-0.000981333	not_significant	1	-0.00785192	not_significant	1	-0.00368817	not_significant	ENSG00000092096	protein_coding	0		0	No binding
RNF31	1	-0.00308682	not_significant	1	0.0490002	not_significant	1	0.0065743	not_significant	ENSG00000092098	protein_coding	17	13979	1.21611	Bound
SCFD1	0.999961	0.0475544	not_significant	0.045466	0.418802	up	0.627596	0.14125	not_significant	ENSG00000092108	protein_coding	3	113701	0.026385	Lowly bound
G2E3	0.999961	0.0405922	not_significant	0.0215089	0.523587	up	0.634004	0.137131	not_significant	ENSG00000092140	protein_coding	4	60941	0.0656373	Lowly bound
HECTD1	0.999961	0.00856615	not_significant	0.536068	-0.12805	not_significant	0.737279	-0.105616	not_significant	ENSG00000092148	protein_coding	113	107693	1.04928	Bound
HNRNPC	0.999961	-0.000901223	not_significant	0.857341	0.0438639	not_significant	0.944265	-0.029411	not_significant	ENSG00000092199	protein_coding	312	60359	5.16907	Highly bound
RPGRIP1	1	-0.00101074	not_significant	1	-0.0454194	not_significant	1	-0.0319978	not_significant	ENSG00000092200	protein_coding	0		0	No binding
SUPT16H	0.999961	-0.00829478	not_significant	0.114559	-0.297891	not_significant	0.270815	-0.247989	not_significant	ENSG00000092201	protein_coding	174	32795	5.30569	Highly bound	0.216259	0.336852
TOX4	0.999961	0.0332024	not_significant	0.621067	-0.105064	not_significant	0.272921	-0.255914	not_significant	ENSG00000092203	protein_coding	2	22579	0.0885779	Lowly bound
GEMIN2	0.999961	0.0361491	not_significant	0.375066	0.191389	not_significant	0.828309	-0.074499	not_significant	ENSG00000092208	protein_coding	0		0	No binding
TGM1	0.999961	-0.0347877	not_significant	0.16727	-0.323662	not_significant	0.499999	-0.181467	not_significant	ENSG00000092295	protein_coding	0		0	No binding
TINF2	0.999961	0.0236476	not_significant	0.858349	-0.0462774	not_significant	0.998809	0.000546629	not_significant	ENSG00000092330	protein_coding	1	3032	0.329815	Bound
DAZL	1	0.00521751	not_significant	1	0.0268288	not_significant	1	0.0233002	not_significant	ENSG00000092345	protein_coding	0		0	No binding
TBL1Y	1	0.000851567	not_significant	1	-0.0189191	not_significant	1	-0.0136928	not_significant	ENSG00000092377	protein_coding	0		0	No binding
SEMA6A	1	-0.00372559	not_significant	1	-0.0178995	not_significant	1	-0.0140156	not_significant	ENSG00000092421	protein_coding	0		0	No binding
TRPM7	0.999961	0.0146562	not_significant	0.775551	0.0648525	not_significant	0.659427	-0.126958	not_significant	ENSG00000092439	protein_coding	140	134343	1.04211	Bound
TYRO3	0.999961	0.0220967	not_significant	0.137212	-0.304788	not_significant	0.905834	0.0436558	not_significant	ENSG00000092445	protein_coding	4	25912	0.154369	Bound
WDR76	0.999961	0.0100134	not_significant	0.559236	0.122533	not_significant	0.778728	-0.0904081	not_significant	ENSG00000092470	protein_coding	6	41457	0.144728	Bound
CAPN3	1	0.00131089	not_significant	1	0.0190105	not_significant	1	-0.000362426	not_significant	ENSG00000092529	protein_coding	0		0	No binding
SNAP23	0.999961	0.0209269	not_significant	0.0677271	0.39188	not_significant	0.910647	0.0457386	not_significant	ENSG00000092531	protein_coding	6	54124	0.110857	Lowly bound
TBX15	0.657555	0.0908287	not_significant	0.233944	0.278178	not_significant	0.7043	0.115018	not_significant	ENSG00000092607	protein_coding	0		0	No binding
PHGDH	0.999961	-0.0103059	not_significant	0.00206855	0.578526	up	0.94858	-0.0270514	not_significant	ENSG00000092621	protein_coding	85	95816	0.887117	Bound
COL9A3	0.000544935	-0.916512	down	0.111039	-0.36756	not_significant	0.00929723	-0.669171	down	ENSG00000092758	protein_coding	10	24916	0.401349	Bound
EZR	0.891119	-0.0874745	not_significant	0.46631	-0.152211	not_significant	0.647223	-0.126675	not_significant	ENSG00000092820	protein_coding	156	53672	2.90654	Highly bound
MYL6	0.999961	0.00279331	not_significant	0.0519925	-0.471206	not_significant	0.35077	-0.245959	not_significant	ENSG00000092841	protein_coding	36	5336	6.74663	Highly bound
AGO1	0.965297	0.0724684	not_significant	0.695645	0.0826767	not_significant	0.907057	0.0472521	not_significant	ENSG00000092847	protein_coding	8	60721	0.13175	Bound
TEKT2	1	-0.000692238	not_significant	1	-0.00816363	not_significant	1	0.0119915	not_significant	ENSG00000092850	protein_coding	0		0	No binding
CLSPN	0.999961	0.0534529	not_significant	0.730197	-0.0740131	not_significant	0.879881	-0.0542654	not_significant	ENSG00000092853	protein_coding	62	49750	1.24623	Bound
RFFL	0.999961	0.00100971	not_significant	0.741861	0.0799638	not_significant	0.937335	0.0328594	not_significant	ENSG00000092871	protein_coding	0		0	No binding
UNC13D	0.0891618	-0.459823	not_significant	0.504667	-0.153252	not_significant	0.87581	0.0612118	not_significant	ENSG00000092929	protein_coding	107	17493	6.11673	Highly bound
MFSD11	0.999961	0.0136526	not_significant	0.801278	0.0597798	not_significant	0.99584	0.00367322	not_significant	ENSG00000092931	protein_coding	8	45585	0.175496	Bound
DPYSL2	0.735311	-0.105843	not_significant	0.841457	-0.0455294	not_significant	0.00604609	-0.539484	down	ENSG00000092964	protein_coding	3	144157	0.0208106	Lowly bound	0.159747
TGFB2	0.0130798	-0.593308	down	0.324475	-0.208234	not_significant	0.163165	-0.332828	not_significant	ENSG00000092969	protein_coding	0		0	No binding
GPATCH2	0.965297	0.0671247	not_significant	0.486444	0.139848	not_significant	0.930213	0.0356218	not_significant	ENSG00000092978	protein_coding	2	204091	0.00979955	Lowly bound
NUP50	0.999961	0.00518009	not_significant	0.751994	-0.0675746	not_significant	0.389194	-0.201377	not_significant	ENSG00000093000	protein_coding	58	24175	2.39917	Highly bound
CDC45	0.999961	0.00602811	not_significant	0.565185	-0.111226	not_significant	0.608096	-0.135572	not_significant	ENSG00000093009	protein_coding	41	41154	0.996258	Bound
COMT	0.999961	-0.013285	not_significant	0.43056	0.150595	not_significant	0.781404	0.0870339	not_significant	ENSG00000093010	protein_coding	28	28369	0.986993	Bound
ADA2	1	-0.00210933	not_significant	1	0.00758769	not_significant	1	0.0122163	not_significant	ENSG00000093072	protein_coding	0		0	No binding
	1	0	not_significant	1	0	not_significant	1	0	not_significant	ENSG00000093100	lncRNA	0		0	No binding
VNN3	1	0.00115305	not_significant	1	-0.000972133	not_significant	1	-0.000485194	not_significant	ENSG00000093134	protein_coding	0		0	No binding
ECHDC1	0.999961	-0.00778583	not_significant	0.539562	0.130968	not_significant	0.825903	0.0748667	not_significant	ENSG00000093144	protein_coding	7	54900	0.127505	Lowly bound
[truncated: 58,711 more rows]
